# Supplementary material for: Epidermal Cell Dynamics Regulates Rice Lamina Joint Morphogenesis and Leaf Angle Formation through OsZHD1 and OsZHD2 Regulation
Source: Adv Sci (Weinh). 2025 Dec 3;13(9):e18691. doi: 10.1002/advs.202518691 (PMC12903967; doi:10.1002/advs.202518691)
Supplement: Supplementary file 2 — Supporting Information [file ADVS-13-e18691-s002.csv]

gene	log2FoldChange	padj	ZH11-1_TPM	ZH11-2_TPM	ZH11-3_TPM	M-1_TPM	M-2_TPM	M-3_TPM	ZH11-1_raw_reads	ZH11-2_raw_reads	ZH11-3_raw_reads	M-1_raw_reads	M-2_raw_reads	M-3_raw_reads	Describe
LOC_Os06g15990	3.361964835	2.05E-52	28.433313	26.089394	21.440729	272.083649	243.376953	319.074188	2109	1982	1374	21253	16937	21975	aldehyde dehydrogenase, putative, expressed
LOC_Os08g31730	6.509415627	2.18E-37	0.026751	0.036709	0.047168	3.727658	3.604107	3.302021	8	17	18	1764	1260	1311	expressed protein
LOC_Os09g18430	2.395454501	1.80E-35	1.303877	1.216333	1.124469	6.580918	6.532782	7.564296	78	74	58	411	363	416	transposon protein, putative, Pong sub-class, expressed
LOC_Os07g10850	6.138052361	2.82E-25	0.095315	0.024919	0.035278	4.522848	4.572796	3.361779	11	3	4	526	474	345	retrotransposon protein, putative, unclassified, expressed
LOC_Os03g18779	13.54141595	7.96E-24	0	0	0	33.008755	38.342564	53.608475	0	0	0	2054	2125	2941	expressed protein
LOC_Os01g16660	2.18046207	6.17E-21	1.867604	1.834259	2.183595	8.960275	8.749486	10.970757	93	94	94	469	408	506	transposon protein, putative, unclassified, expressed
LOC_Os10g28310	12.18900856	2.55E-18	0	0	0	4.346796	2.875351	3.519304	0	0	0	1213	715	866	retrotransposon protein, putative, unclassified, expressed
LOC_Os04g24380	11.46513981	3.49E-17	0	0	0	42.496243	33.401512	39.593296	0	0	0	670	470	551	retrotransposon protein, putative, unclassified
LOC_Os05g11820	4.037536319	2.69E-16	0.381455	0.29148	0.59996	9.340247	6.74169	6.450394	26	20	35	649	418	395	retrotransposon protein, putative, unclassified, expressed
LOC_Os04g36040	1.27884216	5.29E-16	6.076283	6.016212	5.460799	14.578523	16.632647	14.462321	706	715	548	1782	1812	1559	peptide transporter PTR2, putative, expressed
LOC_Os01g72300	2.873145424	8.85E-16	0.24327	0.270753	0.389867	2.151057	2.351526	2.67062	13	14	17	114	111	125	Cupin domain containing protein, expressed
LOC_Os08g43410	1.516830902	1.87E-14	0.645575	0.487391	0.637091	1.564266	2.04182	1.82212	159	123	135	404	470	415	LRP1, putative, expressed
LOC_Os12g05220	3.779690458	3.40E-14	0.858896	1.371187	0.883897	11.602901	22.061075	13.677644	31	51	28	439	743	456	expressed protein
LOC_Os05g11820	4.257327601	8.71E-14	0.402875	0.276563	0.615109	11.888684	6.748025	7.960685	26	18	34	782	396	462	retrotransposon protein, putative, unclassified, expressed
LOC_Os08g29560	10.1453105	1.38E-12	0	0	0	1.846147	1.788125	1.252883	0	0	0	275	238	165	retrotransposon protein, putative, unclassified, expressed
LOC_Os12g05290	5.996605912	9.00E-12	0.015674	0.017451	0	0.997213	1.036184	0.590792	4	4	0	221	204	116	retrotransposon protein, putative, unclassified, expressed
LOC_Os07g01904	3.875002946	1.09E-11	2.412554	5.17411	3.236339	59.100147	72.961899	45.30851	151	319	152	3627	4001	2318	expressed protein
LOC_Os05g40240	9.107944169	7.93E-11	0	0	0	1.747483	2.226084	1.757305	0	0	0	109	124	97	expressed protein
LOC_Os04g57970	1.292401213	1.08E-09	12.35822	10.975342	14.658104	32.056885	32.338554	35.176388	459	417	470	1252	1126	1212	expressed protein
LOC_Os09g18430	2.021020238	6.00E-09	1.85476	2.410907	1.581587	8.06084	7.798425	9.910583	115	152	85	523	450	566	transposon protein, putative, Pong sub-class, expressed
LOC_Os10g01800	10.62377458	1.13E-08	0	0	0	4.59018	1.991425	9.171341	0	0	0	299	116	526	transferase family protein, putative, expressed
LOC_Os05g13904	9.797600957	1.35E-08	0	0	0	8.853827	16.258335	4.99279	0	0	0	170	278	85	expressed protein
LOC_Os02g24090	1.437222956	2.10E-08	0.260092	0.201668	0.180323	0.561573	0.604815	0.694767	72	57	43	164	157	178	retrotransposon protein, putative, unclassified, expressed
LOC_Os06g01490	1.966464396	3.17E-08	0.505208	0.409203	0.426325	1.371356	2.414705	1.931383	52	43	38	147	230	182	monocopper oxidase, putative, expressed
LOC_Os03g02470	8.835695564	3.65E-08	0.022861	0.044407	0.023952	1.40167	14.375147	50.908947	2	3	2	82	748	2621	expressed protein
LOC_Os04g17660	2.163413083	8.00E-08	3.021466	4.227738	2.92342	12.1482	19.139616	18.652626	78	112	66	330	463	447	rhodanese-like domain containing protein, putative, expressed
LOC_Os09g14790	8.623323211	9.35E-08	0	0	0	0.628809	1.131003	0.510518	0	0	0	71	114	51	retrotransposon protein, putative, Ty3-gypsy subclass, expressed
LOC_Os12g33194	3.692458804	1.76E-07	0.664181	0.720374	0.182676	5.760554	8.038072	8.5499	44	49	11	397	494	520	expressed protein
LOC_Os08g31580	1.449346263	2.73E-07	31.970787	35.884857	30.877913	105.622101	85.223755	97.607574	2523	2901	2106	8780	6312	7155	ethylene-responsive transcription factor, putative, expressed
LOC_Os05g34870	2.169506799	6.29E-07	1.253439	1.149147	1.259144	7.486047	4.401	5.688892	73	69	64	457	240	307	expressed protein
LOC_Os02g49120	8.503230984	6.55E-07	0	0	0	0.628008	0.262591	0.580639	0	0	0	99	37	81	retrotransposon protein, putative, unclassified, expressed
LOC_Os12g32390	7.005542534	8.16E-07	0.277934	0.423735	0	30.810085	40.135292	30.968964	13	19	0	1402	1628	1243	expressed protein
LOC_Os07g43090	4.890260994	8.27E-07	0.034757	0.118027	0.016342	1.803491	2.234104	1.760209	8	26	3	397	438	342	retrotransposon protein, putative, unclassified, expressed
LOC_Os04g18770	7.400456783	1.02E-06	0	0	0	0.509435	0.461615	0.57556	0	0	0	36	29	36	retrotransposon protein, putative, unclassified, expressed
LOC_Os03g01520	7.636210459	1.11E-06	0	0	0	0.575018	0.932136	0.563002	0	0	0	36	52	31	expressed protein
LOC_Os06g39624	2.430731591	2.45E-06	1.066703	0.474047	1.304869	4.749678	5.780205	5.81307	53	25	56	249	270	268	transposon protein, putative, Pong sub-class, expressed
LOC_Os06g34540	6.675051907	2.50E-06	0	0.063084	0	2.928499	3.515452	2.022574	0	4	0	165	178	101	expressed protein
LOC_Os10g42850	1.903030977	2.69E-06	0.27222	0.305811	0.184531	0.891104	1.378675	0.99913	29	33	17	98	123	96	WRKY2, expressed
LOC_Os06g01620	1.058705021	3.01E-06	9.239954	8.597955	11.324137	19.796957	22.123434	23.245001	699	666	740	1578	1571	1633	scarecrow, putative, expressed
LOC_Os03g43100	8.966708229	3.19E-06	0	0	0	1.812183	4.200659	8.609583	0	0	0	41	85	172	expressed protein
LOC_Os04g18770	7.698399512	3.46E-06	0	0	0	0.470186	0.3645	0.802929	0	0	0	39	27	58	retrotransposon protein, putative, unclassified, expressed
LOC_Os12g05290	4.559375209	3.64E-06	0.068922	0.014362	0.011707	1.027035	1.022871	0.451768	16	4	3	246	218	96	retrotransposon protein, putative, unclassified, expressed
LOC_Os02g31860	7.046422197	5.03E-06	0	0	0	0.346817	0.475032	0.493686	0	0	0	23	28	28	expressed protein
LOC_Os11g34610	7.20001715	5.14E-06	0	0	0	1.071175	0.916414	0.767834	0	0	0	37	28	23	TKL_IRAK_DUF26-lc.28 - DUF26 kinases have homology to DUF26 containing loci, expressed
LOC_Os04g18770	7.118515563	7.46E-06	0	0	0	0.350965	0.358195	0.562142	0	0	0	25	23	35	retrotransposon protein, putative, unclassified, expressed
LOC_Os09g32930	1.762749086	7.60E-06	0.857968	0.797863	0.765001	1.939729	3.720629	3.288495	86	82	66	204	347	304	retrotransposon protein, putative, SINE subclass, expressed
LOC_Os04g47170	1.244537345	7.60E-06	0.615546	0.505712	0.493384	1.388141	1.423352	1.278223	56	47	39	133	121	108	ATROPGEF7/ROPGEF7, putative, expressed
LOC_Os12g07180	3.981890227	8.19E-06	0.162603	0.628311	0.482804	3.948663	9.178006	9.567661	15	59	38	378	782	807	transposon protein, putative, Pong sub-class, expressed
LOC_Os06g49350	3.596176474	8.49E-06	0.033367	0.04004	0.051117	0.679544	0.755678	0.245724	11	14	15	230	228	74	retrotransposon protein, putative, unclassified, expressed
LOC_Os04g52790	7.430953073	1.26E-05	0	0	0	0.521577	1.192869	1.304945	0	0	0	20	40	43	expressed protein
LOC_Os06g19780	1.919259839	2.32E-05	0.544989	0.610132	0.329213	1.737479	1.886625	2.503411	36	41	19	120	116	152	expressed protein
LOC_Os05g46370	1.852438242	2.33E-05	5.925796	2.867451	3.826008	11.797283	18.60519	18.01145	433	215	242	909	1276	1223	bHelix-loop-helix transcription factor, putative, expressed
LOC_Os09g36280	3.280675536	2.43E-05	0.075516	0.1692	0.052831	0.97845	1.705611	0.977444	4	9	3	49	76	43	glycosyl hydrolases family 17, putative, expressed
LOC_Os03g39710	1.217015294	2.57E-05	4.844439	3.416363	5.147559	10.905333	10.072765	12.195532	451	326	414	1069	879	1054	transporter family protein, putative, expressed
LOC_Os01g08530	10.15749284	3.59E-05	0	0	0	0.396752	4.444179	6.182912	0	0	0	28	274	378	retrotransposon protein, putative, unclassified, expressed
LOC_Os04g15840	1.73374295	4.17E-05	0.50967	0.385491	0.725023	1.856904	2.112549	1.766473	29	22	35	109	111	92	expansin precursor, putative, expressed
LOC_Os09g26920	1.768987819	6.55E-05	1.708757	1.357473	1.315022	4.396056	7.569337	4.080334	211	172	141	571	876	468	OsSub57 - Putative Subtilisin homologue, expressed
LOC_Os07g32710	2.028371351	7.14E-05	6.487897	8.930792	10.658684	25.558832	42.91333	47.956715	479	675	679	1985	2969	3283	retrotransposon protein, putative, unclassified, expressed
LOC_Os10g08230	1.765983719	7.39E-05	0.695877	0.483215	0.314428	1.553525	1.954653	2.028219	41	29	16	95	106	109	retrotransposon, putative, centromere-specific, expressed
LOC_Os05g33960	6.674742282	7.39E-05	0	0	0	0.145012	0.183318	0.286562	0	0	0	16	18	27	peptide transporter PTR2, putative, expressed
LOC_Os03g09190	7.266355335	8.51E-05	0	0	0	0.194887	0.612717	0.344259	0	0	0	17	48	27	OsSCP11 - Putative Serine Carboxypeptidase homologue, expressed
LOC_Os02g39780	7.497309903	9.79E-05	0	0	0	0.729214	0.256527	0.76277	0	0	0	48	15	45	retrotransposon protein, putative, unclassified, expressed
LOC_Os08g11150	7.425026776	0.000131316	0	0	0	1.084335	1.316297	0.387311	0	0	0	43	46	14	retrotransposon protein, putative, unclassified, expressed
LOC_Os04g43090	9.557844281	0.000134107	0	0	0	16.881014	3.068953	2.276672	0	0	0	353	58	42	expressed protein
LOC_Os12g05220	6.7855638	0.000155348	0	0	0	0.958454	2.05327	0.886226	0	0	0	18	33	15	expressed protein
LOC_Os06g29710	4.017549481	0.000160076	0.087631	0	0.075751	0.957502	0.802174	1.134496	7	0	5	74	56	78	OsFBD12 - F-box and FBD domain containing protein, expressed
LOC_Os05g37060	3.354960242	0.000162347	0.216837	0.066179	0.216783	2.763995	1.079381	1.748009	11	4	9	139	49	77	MYB family transcription factor, putative, expressed
LOC_Os03g25490	1.544022875	0.000234529	1.857118	2.309013	2.4158	4.991258	7.225747	8.733531	130	165	146	366	472	565	cytochrome P450 72A1, putative, expressed
LOC_Os10g34020	6.974723556	0.00024152	0	0	0	0.260836	0.531416	0.877849	0	0	0	13	24	38	glutathione S-transferase, putative, expressed
LOC_Os10g25600	6.412683087	0.00024152	0	0	0	0.784164	0.876578	0.458596	0	0	0	20	20	11	expressed protein
LOC_Os07g46510	1.265324548	0.00024152	2.554041	1.84643	2.712774	6.600498	6.203084	5.323104	108	80	99	293	246	209	expressed protein
LOC_Os01g23900	7.222174164	0.000246729	0	0	0	0.099645	0.091219	0.279376	0	0	0	21	17	51	retrotransposon protein, putative, unclassified, expressed
LOC_Os03g43660	6.297888049	0.000253522	0	0	0	0.95378	0.852897	1.43899	0	0	0	15	12	20	retrotransposon protein, putative, unclassified, expressed
LOC_Os03g22620	2.866128118	0.000256873	6.420567	1.707351	5.896669	19.786583	60.622284	40.725349	734	296	602	2201	5684	4927	terpene synthase family, metal binding domain containing protein, expressed
LOC_Os01g14540	6.328070676	0.000288084	0	0	0	0.52742	1.118898	0.966161	0	0	0	11	20	17	STIGL1 - Stigma-specific Stig1 family protein precursor, expressed
LOC_Os06g06380	1.834878209	0.000294295	0.115679	0.097974	0.18272	0.534302	0.493131	0.476119	15	13	21	73	60	58	NBS-LRR type disease resistance protein, putative, expressed
LOC_Os11g10640	2.209427597	0.000299148	1.950315	1.632333	0.85522	4.94279	7.324832	9.874588	358	307	136	954	1259	1680	protein kinase domain containing protein, expressed
LOC_Os08g41940	2.358980323	0.000305091	0.093197	0.060664	0.109557	0.332363	0.505964	0.663631	8	6	8	30	40	52	OsSPL16 - SBP-box gene family member, expressed
LOC_Os02g15350	7.732584056	0.000309604	0	0	0	0.15971	0.977053	0.568065	0	0	0	14	72	41	dof zinc finger domain containing protein, putative, expressed
LOC_Os11g42850	1.247787207	0.000323546	2.592308	3.345087	2.625925	6.895159	6.671696	8.495106	173	228	152	483	416	523	expressed protein
LOC_Os03g35380	6.738649292	0.000350372	0	0	0	0.318163	0.205898	0.12748	0	0	0	33	19	12	retrotransposon protein, putative, unclassified, expressed
LOC_Os05g07220	1.140281148	0.000353386	0.842391	0.789376	0.719494	1.480713	2.343923	1.781648	147	141	109	271	383	288	kelch repeat-containing protein, putative, expressed
LOC_Os06g34060	6.597007334	0.000353648	0	0	0	0.362578	0.266655	0.159428	0	0	0	28	19	11	proteins of unknown function domain containing protein, expressed
LOC_Os10g28610	7.498809061	0.000353648	0	0	0	0.725113	0.228154	1.011572	0	0	0	43	12	53	KIP1, putative, expressed
LOC_Os12g38020	2.507324274	0.000391082	0.022097	0.060555	0.024719	0.220679	0.246735	0.271156	4	11	4	38	38	41	retrotransposon protein, putative, unclassified, expressed
LOC_Os03g55410	1.396259589	0.00040968	15.34231	21.04788	16.663477	40.361622	61.627186	49.913055	969	1362	910	2685	3652	2928	peroxidase precursor, putative, expressed
LOC_Os12g05260	1.18520015	0.000445669	19.496233	22.42709	14.993299	45.732704	46.862431	46.442074	817	962	543	2018	1843	1807	phytosulfokines precursor, putative, expressed
LOC_Os01g01550	2.186227431	0.000494739	0.89085	0.422924	1.181022	3.380935	5.097517	3.640184	17	8	19	66	89	63	transposon protein, putative, CACTA, En/Spm sub-class, expressed
LOC_Os01g14010	6.385323288	0.000526126	0	0	0	0.177731	0.386303	0.186627	0	0	0	13	25	12	ZOS1-05 - C2H2 zinc finger protein, expressed
LOC_Os02g10120	1.480411596	0.000567945	153.887589	90.958641	156.838181	440.193054	406.50415	335.609802	24882	15063	21911	74976	61686	50402	lipoxygenase, putative, expressed
LOC_Os02g29160	6.673569805	0.000582204	0	0	0	0.104927	0.349155	0.199239	0	0	0	11	32	18	ankyrin, putative, expressed
LOC_Os01g02160	7.775582627	0.000634498	0	0	0	0.403261	2.525644	0.800378	0	0	0	16	87	28	hydroxyproline-rich glycoprotein family protein, putative, expressed
LOC_Os06g39624	2.317248969	0.000634505	0.684333	0.229314	0.75791	2.300869	3.135598	3.540578	34	12	32	118	143	160	transposon protein, putative, Pong sub-class, expressed
LOC_Os10g05130	1.041615006	0.000652142	6.943659	5.117146	6.920745	14.793226	14.678909	11.976387	452	341	389	1014	896	724	expressed protein
LOC_Os06g10390	6.325028264	0.000724567	0	0	0	0.59056	0.883453	0.369098	0	0	0	17	22	9	retrotransposon protein, putative, unclassified, expressed
LOC_Os07g34250	6.527214419	0.000741656	0	0	0	0.32944	0.494444	1.024882	0	0	0	11	15	29	peptidase aspartic family protein, putative, expressed
LOC_Os11g40680	5.953085682	0.000842624	0	0	0	0.379098	0.465955	0.667091	0	0	0	10	11	16	MBTB64 - Bric-a-Brac, Tramtrack, Broad Complex BTB domain with Meprin and TRAF Homology MATH domain, expressed
LOC_Os08g43950	6.135298747	0.000842624	0	0	0	0.261284	0.626905	0.450393	0	0	0	9	19	14	carrier, putative, expressed
LOC_Os01g52230	1.355451911	0.000925162	6.084792	4.835938	8.500669	16.98394	19.48484	16.681263	325	265	393	956	977	828	phosphoethanolamine/phosphocholine phosphatase, putative, expressed
LOC_Os04g37650	6.5234677	0.000931314	0	0	0	0.095635	0.306969	0.138762	0	0	0	11	30	14	xyloglucan fucosyltransferase, putative, expressed
LOC_Os08g45060	1.389533573	0.001005366	3.442724	2.372803	3.406664	6.231534	11.401732	8.333946	319	225	273	608	990	716	protein Kinase-like protein TMKL1 precursor, putative, expressed
LOC_Os12g32360	1.550210836	0.001068702	2.675122	2.285842	2.722411	4.919462	9.204064	10.317169	140	123	123	271	451	500	expressed protein
LOC_Os08g21190	7.336889451	0.001106961	0	0	0	0.453836	0.390345	0.091194	0	0	0	50	38	9	retrotransposon protein, putative, unclassified
LOC_Os08g35860	1.0459449	0.001129275	16.18215	12.149506	16.381014	28.371861	29.359493	41.038319	1194	918	1044	2205	2032	2811	cytokinin dehydrogenase precursor, putative, expressed
LOC_Os06g05920	1.835059728	0.00115218	0.298568	0.18108	0.437282	1.218758	1.014345	1.222605	30	19	38	129	96	115	Rf1, mitochondrial precursor, putative, expressed
LOC_Os08g39470	5.951770858	0.001181294	0	0	0	0.564212	1.252528	0.796075	0	0	0	9	17	11	expressed protein
LOC_Os05g07190	5.95007971	0.001211832	0	0	0	0.215624	0.291689	0.145202	0	0	0	13	16	8	retrotransposon protein, putative, Ty1-copia subclass, expressed
LOC_Os01g43590	1.554479723	0.001252687	3.501584	1.624783	1.835885	7.283352	7.233814	6.995137	250	119	114	547	484	464	HSF-type DNA-binding domain containing protein, expressed
LOC_Os08g38800	5.461805871	0.001267086	0.076244	0	0.295206	8.124218	3.660929	7.018865	4	0	12	373	150	284	retrotransposon protein, putative, unclassified, expressed
LOC_Os01g43700	1.696840084	0.001501457	1.889965	1.750693	2.672976	7.445717	9.35832	5.126986	243	231	297	1007	1128	612	cytochrome P450 72A1, putative, expressed
LOC_Os01g57370	5.078759906	0.001868511	0	0.01908	0.053141	1.431055	0.404791	1.34165	0	3	6	168	43	139	cyclic nucleotide-gated ion channel 2, putative, expressed
LOC_Os01g61470	5.987345964	0.001922817	0	0	0	0.614708	0.567394	0.272368	0	0	0	17	14	7	zinc finger, C3HC4 type domain containing protein, expressed
LOC_Os01g60250	7.122286729	0.001933272	0	0	0	0.043922	0.194179	0.29684	0	0	0	8	30	45	pentatricopeptide, putative, expressed
LOC_Os11g44780	5.394923522	0.002083297	0.004063	0	0	0.118666	0.16567	0.131721	1	0	0	15	19	15	retrotransposon protein, putative, unclassified, expressed
LOC_Os09g16790	6.170234471	0.002115915	0	0	0	0.085274	0.274256	0.225985	0	0	0	7	20	16	transposon protein, putative, CACTA, En/Spm sub-class, expressed
LOC_Os01g08470	2.243800532	0.002132924	0.475087	0.467565	0.900768	2.21065	4.795892	2.509688	47	48	77	230	444	230	retrotransposon protein, putative, unclassified, expressed
LOC_Os11g35300	6.520237972	0.002225439	0	0.094912	0.149135	1.013972	7.271289	24.853344	0	3	4	26	161	545	expressed protein
LOC_Os10g23290	1.4824973	0.002259135	0.098055	0.071395	0.089736	0.28328	0.298003	0.206612	25	19	20	75	70	48	transposon protein, putative, CACTA, En/Spm sub-class, expressed
LOC_Os08g26880	1.215953543	0.00239084	6.594139	3.869136	6.14768	12.740783	11.22892	15.931825	537	324	435	1154	893	1199	bZIP transcription factor domain containing protein, expressed
LOC_Os11g35310	1.086504444	0.002410152	9.738616	6.581841	9.018417	14.509318	23.528883	19.651405	350	242	280	549	792	655	phytosulfokines precursor, putative, expressed
LOC_Os01g62380	1.126738469	0.002425619	1.761539	1.349094	1.659704	2.641041	4.569575	4.011558	177	139	145	280	431	375	fasciclin-like arabinogalactan protein, putative, expressed
LOC_Os01g01940	5.497555902	0.002596156	0	0	0	0.233329	0.289464	0.304618	0	0	0	8	9	10	expressed protein
LOC_Os11g11350	7.166496224	0.002626127	0	0	0	0.126608	0.498937	0.089556	0	0	0	17	58	11	embryogenesis transmembrane protein, putative, expressed
LOC_Os07g05740	4.686686236	0.002820981	0.030933	0	0	0.34103	0.25543	0.497789	4	0	0	36	24	46	receptor-like protein kinase 2 precursor, putative, expressed
LOC_Os06g04980	5.550581821	0.002849657	0	0	0	0.085285	0.152012	0.162316	0	0	0	7	10	11	OsFBX185 - F-box domain containing protein, expressed
LOC_Os07g43070	1.831629569	0.002961409	3.308702	1.263319	3.283603	9.766339	9.614022	10.212222	136	54	117	422	370	389	expressed protein
LOC_Os05g48700	7.173733261	0.002984233	0	0	0	0.080236	0.433592	0.646514	0	0	0	7	32	47	gibberellin 2-beta-dioxygenase, putative, expressed
LOC_Os03g11790	1.238287556	0.003092543	0.357109	0.236469	0.269926	0.601682	0.74988	0.858021	33	22	22	58	64	73	OsFBX79 - F-box domain containing protein, expressed
LOC_Os05g40230	6.165573674	0.003105553	0	0	0	0.415531	0.155648	0.209516	0	0	0	24	8	11	vacuolar ATP synthase subunit E, putative, expressed
LOC_Os08g07380	4.515599101	0.003188365	0	0.045125	0.018193	0.348212	0.862673	0.498079	0	8	3	63	138	79	retrotransposon protein, putative, unclassified, expressed
LOC_Os07g29750	1.345928887	0.003239565	10.794742	4.977064	8.708418	20.308271	23.163748	22.241777	782	370	546	1550	1575	1497	glycosyl hydrolases family 16, putative, expressed
LOC_Os04g41280	6.850333783	0.003314746	0	0	0	0.07212	0.382828	0.114372	0	0	0	10	45	14	ankyrin repeat domain containing protein, expressed
LOC_Os06g15570	1.090520559	0.003386553	0.433323	0.29463	0.387211	0.842581	0.710631	0.98233	83	58	64	169	127	174	retrotransposon protein, putative, unclassified, expressed
LOC_Os06g30640	1.334210772	0.003476459	1.795709	2.69293	1.811456	5.86523	5.355562	5.957844	138	212	121	475	387	425	cytochrome P450, putative, expressed
LOC_Os11g12530	1.27399988	0.003498379	17.355862	10.401789	14.676846	31.725422	48.501842	29.634951	3063	1916	2231	5850	7969	4913	receptor-like protein kinase 5 precursor, putative, expressed
LOC_Os07g01840	7.601277504	0.003509328	0	0	0	0.055528	0.672527	0.261841	0	0	0	8	78	30	expressed protein
LOC_Os11g03740	5.784090963	0.003664216	0	0	0	0.354682	0.181015	0.178428	0	0	0	17	8	8	pectinesterase inhibitor domain containing protein, expressed
LOC_Os01g66830	1.310566429	0.00370055	4.93133	5.930845	4.094637	9.681347	14.301587	16.348515	365	452	262	756	995	1126	pectinacetylesterase domain containing protein, expressed
LOC_Os08g35700	1.10932701	0.004063615	0.338437	0.39475	0.435207	0.958517	0.888704	0.862271	47	57	53	141	116	112	Leucine Rich Repeat family protein, expressed
LOC_Os05g10990	2.95852831	0.004063615	0.051763	0	0.084561	0.320452	0.37156	0.41517	3	0	4	19	19	21	expressed protein
LOC_Os01g68120	1.318520974	0.004112925	3.128441	1.729214	2.129777	5.781169	5.100262	7.662142	100	57	59	194	153	227	DCL3, putative, expressed
LOC_Os02g51110	1.434787973	0.004272443	6.040843	7.072419	8.574189	19.662304	27.547173	16.046135	454	545	557	1557	1943	1120	aquaporin protein, putative, expressed
LOC_Os11g24500	1.052280491	0.0043632	3.647827	1.984161	3.003435	6.294417	6.439973	6.243506	126	71	90	229	209	201	expressed protein
LOC_Os08g13870	5.789557535	0.004467737	0	0	0	0.045429	0.094697	0.146718	0	0	0	6	11	16	S-locus lectin protein kinase family protein, putative, expressed
LOC_Os02g29150	2.352533986	0.004610279	0.513779	0.393882	0.131295	1.479682	2.350986	1.914825	81	64	18	244	344	278	OsFBO11 - F-box and other domain containing protein, expressed
LOC_Os01g50610	6.974404446	0.004932987	0	0	0	0.506662	0.114768	0.974549	0	0	0	26	6	43	SAM dependent carboxyl methyltransferase, putative, expressed
LOC_Os03g01610	5.441078826	0.005051778	0	0	0	0.219354	0.131485	0.13169	0	0	0	12	7	7	expansin precursor, putative, expressed
LOC_Os07g09050	2.107220341	0.005526473	2.783	1.094068	1.575221	9.396409	4.899549	10.166714	296	120	145	1053	489	1005	exostosin family protein, putative, expressed
LOC_Os02g57700	3.710306506	0.005665642	0	0.058176	0.038588	0.52796	0.456773	0.397606	0	7	4	66	51	44	protein kinase, putative, expressed
LOC_Os11g12740	1.066005872	0.005912903	1.961405	1.450926	1.844134	3.864228	4.774214	3.090457	233	177	190	484	532	341	peptide transporter PTR2, putative, expressed
LOC_Os11g31690	6.361988132	0.005945721	0	0	0	0.064388	0.18219	0.356466	0	0	0	6	15	28	expressed protein
LOC_Os02g17480	6.474972461	0.006080621	0	0	0	0.255925	0.143788	0.771348	0	0	0	13	7	33	expressed protein
LOC_Os12g39710	1.005191419	0.006088964	5.011974	3.723106	5.25235	11.153964	8.702047	9.90451	330	251	298	772	537	604	expressed protein
LOC_Os05g13320	5.49733009	0.006101281	0	0	0	0.052695	0.124958	0.080107	0	0	0	6	13	8	C4-dicarboxylate transporter/malic acid transport protein, expressed
LOC_Os02g28140	5.499484463	0.006257959	0	0	0	0.244213	0.345382	0.579184	0	0	0	6	8	13	expressed protein
LOC_Os08g05420	6.104346118	0.006257959	0	0	0	0.261894	0.61634	1.20422	0	0	0	6	12	23	transposon protein, putative, CACTA, En/Spm sub-class, expressed
LOC_Os03g43880	2.867645223	0.006298918	1.079802	0.863196	0.629916	11.584196	2.620989	5.303996	81	67	41	914	185	369	PLA IIIA/PLP7, putative, expressed
LOC_Os10g33370	1.705976436	0.006402811	11.097198	7.241127	5.73792	34.538914	18.884262	28.753391	1807	1208	807	5923	2885	4347	3-ketoacyl-CoA synthase precursor, putative, expressed
LOC_Os12g04130	5.789486684	0.006632528	0	0	0	0.098944	0.333174	0.394017	0	0	0	5	13	15	OsFBO23 - F-box and other domain containing protein, expressed
LOC_Os08g11200	6.32319554	0.006724589	0	0	0	0.172932	0.041689	0.074168	0	0	0	30	7	11	retrotransposon protein, putative, unclassified, expressed
LOC_Os02g16850	6.068831706	0.007047158	0	0	0	0.163636	0.17663	0.578103	0	0	0	8	8	24	expansin precursor, putative, expressed
LOC_Os12g13860	5.384075131	0.007166417	0	0	0	0.196396	0.207108	0.10239	0	0	0	10	10	5	retrotransposon protein, putative, unclassified, expressed
LOC_Os11g07600	1.073459845	0.007297898	5.253382	3.90759	5.45094	11.36959	12.706061	8.610532	574	438	515	1309	1303	874	ABC-2 type transporter domain containing protein, expressed
LOC_Os04g53360	3.182643578	0.007338086	0.055521	0	0.03832	0.211909	0.394161	0.340969	6	0	4	24	39	34	expressed protein
LOC_Os09g08740	5.550868222	0.007491628	0	0	0	0.07531	0.274442	0.207838	0	0	0	5	13	10	retrotransposon protein, putative, Ty3-gypsy subclass, expressed
LOC_Os06g30830	5.201281122	0.007751106	0.09231	0	0	0.793116	3.074114	1.754913	2	0	0	12	41	24	OsMADS76 - MADS-box family gene with M-alpha type-box, expressed
LOC_Os06g08023	5.440062593	0.007766075	0	0	0	0.253373	0.218868	0.115355	0	0	0	12	9	5	flavonol synthase/flavanone 3-hydroxylase, putative, expressed
LOC_Os01g02790	1.421547704	0.007859172	2.224256	1.678694	3.477942	6.965596	6.705548	7.446806	140	108	188	460	394	433	protein kinase domain containing protein, expressed
LOC_Os09g37310	5.601903389	0.007859172	0	0	0	0.131018	0.077092	0.220381	0	0	0	10	5	14	retrotransposon protein, putative, unclassified, expressed
LOC_Os05g15810	1.898970406	0.008314766	0.045959	0.097014	0.03766	0.204773	0.283423	0.269093	9	19	7	42	51	48	retrotransposon protein, putative, Ty1-copia subclass, expressed
LOC_Os01g42780	3.149773455	0.00852265	0.629035	0.29639	0.345305	2.826993	8.001658	1.352696	31	15	15	145	366	62	cysteine proteinase EP-B 2 precursor, putative, expressed
LOC_Os01g11750	2.127121503	0.008782021	1.028387	0.713192	0.815821	1.688976	4.46552	6.047029	67	48	46	116	272	364	GDSL-like lipase/acylhydrolase, putative, expressed
LOC_Os02g12620	5.326285371	0.00906511	0	0	0	0.119094	0.050827	0.101345	0	0	0	11	5	8	retrotransposon protein, putative, unclassified, expressed
LOC_Os02g50140	1.894944118	0.009266941	1.49131	2.599183	2.818267	11.851509	9.237074	6.553088	70	124	113	579	403	283	caleosin related protein, putative, expressed
LOC_Os04g48150	5.202960336	0.009526725	0	0	0	0.307264	0.520199	0.613719	0	0	0	5	8	9	retrotransposon protein, putative, unclassified, expressed
LOC_Os03g04700	6.606786764	0.009582372	0	0	0	0.28304	0.788808	2.196177	0	0	0	6	14	38	retrotransposon, putative, centromere-specific, expressed
LOC_Os06g50900	1.265171023	0.010151812	1.205393	1.681104	1.730605	3.820261	4.77123	3.357681	91	130	114	304	343	236	expressed protein
LOC_Os06g13210	1.074387439	0.010351868	1.097345	0.962793	1.088083	2.081438	3.087506	1.957389	80	72	68	159	210	132	peptide transporter PTR2, putative, expressed
LOC_Os10g17930	5.063395759	0.010379042	0	0	0	0.359898	0.267506	0.298967	0	0	0	8	6	6	OsFBX381 - F-box domain containing protein, expressed
LOC_Os01g13140	7.122585698	0.010766124	0	0	0	0.029069	0.287858	0.365127	0	0	0	4	35	44	WD domain, G-beta repeat domain containing protein, expressed
LOC_Os01g67800	5.187952706	0.010935254	0.006079	0	0.006765	0.292994	0.327518	0.064643	1	0	1	36	36	7	retrotransposon protein, putative, unclassified, expressed
LOC_Os01g04170	4.557942501	0.01100602	0	0	0.062801	0.784152	0.520344	0.416396	0	0	3	39	23	18	expressed protein
LOC_Os11g35620	5.385515409	0.011015506	0	0	0	0.131559	0.298965	0.136857	0	0	0	6	13	6	expressed protein
LOC_Os01g14650	6.629616618	0.011949966	0	0	0	0.08226	0.672173	0.836301	0	0	0	4	25	30	expansin precursor, putative, expressed
LOC_Os09g09000	5.867860168	0.012573923	0	0	0	0.112771	0.148866	0.030598	0	0	0	14	17	4	transposon protein, putative, CACTA, En/Spm sub-class, expressed
LOC_Os09g31430	2.949122707	0.012671355	28.097767	11.797408	39.984089	69.93718	364.458405	235.814789	2315	997	2847	6069	28168	18040	Os9bglu30 - beta-glucosidase, similar to Os4bglu12 exoglucanase, expressed
LOC_Os01g63930	1.278217848	0.012671355	6.825637	3.306473	3.904764	10.34484	14.439204	11.168773	484	240	239	772	960	735	cytochrome P450, putative, expressed
LOC_Os04g46690	6.030497587	0.012863946	0	0	0	0.057497	0.432023	0.341276	0	0	0	4	19	16	transposon protein, putative, unclassified, expressed
LOC_Os12g42610	1.223954722	0.012911271	9.006511	5.129086	5.978073	12.128716	21.586208	16.172596	698	409	402	992	1585	1170	YABBY domain containing protein, putative, expressed
LOC_Os12g35470	6.131076817	0.013002596	0	0	0	0.707983	0.153766	0.319444	0	0	0	26	5	11	expressed protein
LOC_Os07g36710	7.824073659	0.013002596	0	0	0	0.641459	0.951877	0.030491	0	0	0	57	76	3	retrotransposon protein, putative, unclassified, expressed
LOC_Os06g42370	7.705401862	0.013132297	0	0	0	1.017692	0.486144	7.5441	0	0	0	16	7	101	retrotransposon protein, putative, unclassified, expressed
LOC_Os07g48610	5.499321726	0.013371629	0	0	0	0.190455	0.639813	0.588689	0	0	0	4	12	11	hydrolase, alpha/beta fold family domain containing protein, expressed
LOC_Os03g16410	1.917655082	0.013388469	0.536359	0.522455	0.689741	1.594864	3.815333	2.041574	12	12	13	36	76	40	expressed protein
LOC_Os10g41838	4.4835551	0.013549822	0.435066	0.376772	0.3237	13.905271	13.050356	0.397123	22	20	14	723	605	19	F-box protein interaction domain containing protein, expressed
LOC_Os10g29400	1.60649201	0.013763257	0.111878	0.190702	0.260859	0.514172	0.651696	0.712111	18	31	35	85	95	103	transposon protein, putative, CACTA, En/Spm sub-class, expressed
LOC_Os05g48330	1.151610541	0.013790104	3.474122	2.719103	1.858438	5.095782	7.48341	6.578715	393	315	182	607	794	691	aspartyl protease family protein, putative, expressed
LOC_Os03g49524	1.747992669	0.013949062	0.361476	0.304308	0.157908	0.670052	1.409596	0.99939	30	26	12	58	108	76	anthocyanidin 3-O-glucosyltransferase, putative, expressed
LOC_Os10g40030	1.899808014	0.014295261	0.410137	0.540913	0.220931	1.092495	1.786319	1.99336	8	11	4	23	33	36	short chain dehydrogenase/reductase protein, putative, expressed
LOC_Os11g11256	4.990266306	0.014368942	0	0	0	0.04407	0.083509	0.064095	0	0	0	5	8	6	expressed protein
LOC_Os04g42860	8.184165842	0.015325999	0	0	0	0.072178	2.063675	0.242048	0	0	0	6	150	18	GDSL-like lipase/acylhydrolase, putative, expressed
LOC_Os01g51140	1.252022549	0.015325999	14.668694	6.930022	10.34285	25.216532	32.053738	22.883842	1555	753	948	2816	3190	2254	helix-loop-helix DNA-binding domain containing protein, expressed
LOC_Os04g06900	6.23602318	0.015325999	0	0	0	0.027289	0.232397	0.135589	0	0	0	4	26	15	expressed protein
LOC_Os10g27020	2.79314527	0.015395179	0.10664	0	0.125369	0.538409	0.774228	0.604843	5	0	5	23	29	23	transposon protein, putative, Pong sub-class, expressed
LOC_Os10g09000	6.647367516	0.015745554	0	0	0	0.216089	1.180823	0.181702	0	0	0	9	44	7	expressed protein
LOC_Os06g08880	1.756592237	0.0159229	0.510194	0.299104	0.842048	1.986005	1.70854	2.236227	62	37	88	253	194	251	glutamate receptor 2.7 precursor, putative, expressed
LOC_Os04g21100	5.323877353	0.0159229	0	0	0	0.181743	0.129068	0.056904	0	0	0	12	8	4	retrotransposon protein, putative, unclassified, expressed
LOC_Os08g25030	3.931582502	0.016043383	0	0	0.046997	0.225174	0.322783	0.223568	0	0	3	16	21	14	plant protein of unknown function domain containing protein, expressed
LOC_Os01g53090	1.180589499	0.016139392	11.397157	12.093663	10.528955	31.280584	31.301216	19.665195	783	851	625	2263	2018	1255	pathogen-related protein, putative, expressed
LOC_Os01g51310	5.831186108	0.016319297	0	0	0	0.062336	0.360645	0.204039	0	0	0	4	19	11	expressed protein
LOC_Os12g05290	4.242504687	0.016510083	0.022877	0	0.055388	0.698237	0.621598	0.368372	6	0	12	170	135	79	retrotransposon protein, putative, unclassified, expressed
LOC_Os06g06290	1.421419166	0.016698491	131.200089	98.296455	148.641556	369.380188	235.254776	473.027313	8732	6701	8548	25897	14695	29241	GDSL-like lipase/acylhydrolase, putative, expressed
LOC_Os07g25540	1.822171218	0.017193817	1.707928	2.805467	1.911072	4.493038	11.750246	8.965036	143	239	138	393	916	688	flavin monooxygenase, putative, expressed
LOC_Os11g29520	1.307736592	0.017350471	0.371172	0.2524	0.191945	0.799978	0.58421	0.756935	74	52	33	168	109	140	NBS-LRR disease resistance protein, putative, expressed
LOC_Os01g55150	2.884097998	0.017350471	1.091624	0.186201	0.35308	1.664979	8.079767	4.578773	70	20	31	112	526	297	bZIP transcription factor domain containing protein, expressed
LOC_Os08g05910	1.01855424	0.017483357	36.42907	21.681881	24.919964	45.261677	73.695984	60.29285	3882	2367	2295	5081	7370	5967	peptide transporter PTR2, putative, expressed
LOC_Os08g09950	1.278058969	0.017734361	2.485665	2.824742	1.464794	5.442898	5.899821	6.45644	177	208	90	411	389	427	acyl-desaturase, chloroplast precursor, putative, expressed
LOC_Os01g68570	1.750037766	0.01775369	0.191611	0.218762	0.242885	0.76959	1.084536	0.581766	8	9	9	32	41	22	expressed protein
LOC_Os12g38540	5.063644288	0.01848998	0	0	0.033245	0.203885	0.839222	0.86907	0	0	2	9	33	33	expressed protein
LOC_Os08g29910	7.049253981	0.01889002	0	0	0	0.951903	0.097575	1.682503	0	0	0	30	3	46	prenyltransferase, putative
LOC_Os04g05480	1.454262701	0.019290815	0.568192	0.280825	0.454837	1.522512	1.15284	1.113649	25	13	18	71	48	46	retrotransposon, putative, centromere-specific, expressed
LOC_Os01g67800	2.268497279	0.019583079	0.045533	0.126905	0.15613	0.754117	0.607969	0.416612	9	24	25	142	102	69	retrotransposon protein, putative, unclassified, expressed
LOC_Os08g03020	1.522175234	0.020508875	1.363583	0.733222	0.536685	2.174026	3.318134	2.552885	151	83	52	253	344	262	lectin-like receptor kinase 1, putative, expressed
LOC_Os03g06760	1.214560601	0.020508875	0.604103	0.289611	0.392972	1.173342	1.00974	0.973769	86	43	49	176	135	129	exocyst complex component 6, putative, expressed
LOC_Os10g35230	1.097455353	0.020508875	0.370566	0.404246	0.524768	1.041894	0.965878	0.99613	24	26	29	69	57	58	Rf1, mitochondrial precursor, putative, expressed
LOC_Os11g05750	5.501580981	0.020816065	0	0	0	0.151246	0.208112	0.565643	0	0	0	5	6	16	expressed protein
LOC_Os10g26920	8.36786793	0.020818131	0	0	0	0.019087	0.135503	1.189473	0	0	0	4	20	172	retrotransposon protein, putative, Ty3-gypsy subclass, expressed
LOC_Os03g11950	2.187564364	0.02092377	0.778325	0.292677	0.342781	1.159802	3.592881	2.215467	58	23	23	91	251	154	SEC14 cytosolic factor family protein, putative, expressed
LOC_Os04g44410	7.082388807	0.022179823	0	0	0	0.037274	0.735072	0.197226	0	0	0	4	61	16	OsSCP25 - Putative Serine Carboxypeptidase homologue, expressed
LOC_Os01g41450	3.974298172	0.022505752	0	0.033025	0	0.163793	0.330057	0.339726	0	3	0	11	20	20	UDP-glucoronosyl and UDP-glucosyl transferase domain containing protein, expressed
LOC_Os12g32750	1.42737421	0.02346745	0.98248	1.975566	1.387328	3.983149	4.246449	4.53212	91	187	111	388	368	389	flavin monooxygenase, putative, expressed
LOC_Os12g29220	1.729615526	0.024078946	11.546437	12.484063	14.138132	22.051252	68.838791	47.697002	885	980	936	1780	4951	3395	nodulin MtN3 family protein, putative, expressed
LOC_Os03g06010	7.114174605	0.024078946	0	0	0	0.292012	1.413261	0.070151	0	0	0	15	64	4	expansin precursor, putative, expressed
LOC_Os06g39875	2.954637028	0.0243702	0.82788	0.608322	0.418939	1.094878	5.606863	9.306683	41	31	18	57	256	421	ras-related protein, putative, expressed
LOC_Os07g36200	5.200130706	0.024580039	0	0	0	0.181965	0.478017	0.139962	0	0	0	6	12	4	eukaryotic translation initiation factor-related, putative, expressed
LOC_Os08g07860	5.497458102	0.025421646	0	0	0	0.241482	1.089412	0.445591	0	0	0	4	16	7	expressed protein
LOC_Os09g14240	5.204611053	0.025439812	0	0	0	0.268247	0.236117	0.683722	0	0	0	6	4	12	expressed protein
LOC_Os11g19240	3.31584283	0.025809879	0.034576	0	0.051254	0.15716	0.440459	0.401047	3	0	4	13	33	30	transmembrane amino acid transporter protein, putative, expressed
LOC_Os07g35510	1.321849667	0.026342633	29.947754	34.819729	34.092907	78.337914	62.036343	126.481819	3230	3847	3177	8901	6280	12671	glucan endo-1,3-beta-glucosidase precursor, putative, expressed
LOC_Os04g24620	2.24676625	0.027342869	0.076355	0.362254	0.154798	0.96124	1.18267	1.096261	2	10	4	27	29	27	retrotransposon protein, putative, Ty3-gypsy subclass, expressed
LOC_Os01g02450	1.088200246	0.027952142	1.290237	0.809205	1.044288	2.374772	2.694541	2.026182	33	21	23	64	64	48	retrotransposon protein, putative, unclassified, expressed
LOC_Os12g15180	5.32809354	0.028057674	0	0	0	0.711559	0.190795	0.879876	0	0	0	10	3	11	expressed protein
LOC_Os02g15700	1.146217099	0.02808491	1.971742	1.443998	2.346007	3.622489	4.034458	6.019638	114	86	117	221	219	323	expressed protein
LOC_Os11g34710	5.788923815	0.028249048	0	0	0	0.042312	0.304093	0.204845	0	0	0	3	18	12	Ser/Thr protein phosphatase family protein, putative, expressed
LOC_Os04g34290	5.867263375	0.028379249	0	0	0	0.268709	0.050692	0.100423	0	0	0	23	4	8	protein kinase, putative, expressed
LOC_Os02g25850	4.7407815	0.028760166	0	0	0	0.153661	0.112758	0.105062	0	0	0	7	5	4	transposon protein, putative, Pong sub-class, expressed
LOC_Os03g17260	4.741454193	0.028883321	0	0	0	0.170703	0.260791	0.122615	0	0	0	5	7	4	expressed protein
LOC_Os03g12520	1.033914654	0.029094877	2.447954	3.368483	3.214177	5.659688	6.249029	8.220081	204	288	230	495	485	634	STRUBBELIG-RECEPTOR FAMILY 7 precursor, putative, expressed
LOC_Os04g47810	2.386564106	0.029254643	0.11283	0.238307	0.08988	1.00855	1.183587	0.43177	7	14	5	61	63	23	ethylene-responsive protein related, putative, expressed
LOC_Os06g14670	1.145740486	0.029425153	0.785649	1.08443	1.264843	2.116159	3.000419	2.41528	59	84	82	167	211	169	ODORANT1, putative, expressed
LOC_Os10g26500	1.966032954	0.029476774	1.851606	1.582098	1.010307	2.585764	8.28481	8.103515	164	144	78	241	688	666	homeobox associated leucine zipper, putative, expressed
LOC_Os03g55240	5.131098167	0.030053872	0	0	0	0.115137	0.098412	0.038064	0	0	0	10	8	3	cytochrome P450, putative, expressed
LOC_Os11g16710	5.330839509	0.030128393	0	0	0	0.07337	0.235741	0.335219	0	0	0	3	9	12	expressed protein
LOC_Os01g62960	5.134020593	0.030370538	0	0	0	0.525763	0.134045	0.472777	0	0	0	10	3	8	hypothetical protein
LOC_Os01g64949	2.360484026	0.030475341	0.930933	1.632128	0.435263	6.24591	7.360777	3.320257	27	49	11	189	199	89	expressed protein
LOC_Os04g02690	2.959839972	0.03055773	0.04585	0.108317	0.109029	0.460447	0.291435	1.596156	10	23	20	99	56	301	pattern formation protein EMB30, putative, expressed
LOC_Os09g25090	1.752260305	0.031580471	6.597549	3.32186	6.978718	28.44146	14.937976	15.859869	535	276	489	2428	1136	1194	CAMK_KIN1/SNF1/Nim1_like.34 - CAMK includes calcium/calmodulin depedent protein kinases, expressed
LOC_Os08g38800	6.011504233	0.0317138	0	0	0.164116	3.450039	4.610312	3.867752	0	0	10	245	291	242	retrotransposon protein, putative, unclassified, expressed
LOC_Os05g33900	1.947922346	0.031822379	0.438448	0.503239	0.672699	3.145026	1.135629	2.373708	34	40	45	254	82	169	auxin-induced protein 5NG4, putative, expressed
LOC_Os06g20550	4.649933929	0.032424962	0	0	0	0.167118	0.228439	0.277241	0	0	0	4	5	6	expressed protein
LOC_Os02g10020	2.025046363	0.032424962	0.99346	0.321412	0.538169	2.911877	3.441397	1.899181	9	3	5	28	30	16	Mad3/BUB1 homology region 1 domain containing protein, expressed
LOC_Os04g34190	4.347663497	0.032751253	0.021031	0	0	0.214311	0.226151	0.086022	4	0	0	36	34	13	retrotransposon protein, putative, unclassified, expressed
LOC_Os07g37480	2.737068649	0.033527418	0.115141	0.613769	0.215537	1.285498	2.747439	3.156548	7	36	11	78	148	168	expressed protein
LOC_Os02g14150	4.991469153	0.034022113	0	0	0	0.065405	0.030522	0.104209	0	0	0	7	3	9	transposon protein, putative, unclassified, expressed
LOC_Os01g12210	1.485664007	0.034059049	2.284292	2.529925	3.634391	10.09645	9.650443	5.524698	205	233	282	954	812	461	aluminum-activated malate transporter, putative, expressed
LOC_Os02g45590	1.208637993	0.03421281	0.272379	0.212062	0.164376	0.512807	0.625542	0.508555	19	15	10	37	40	32	PPR repeat domain containing protein, putative, expressed
LOC_Os06g20030	1.62107232	0.034390266	0.594692	0.260242	0.412911	0.855586	1.899051	1.441652	31	14	19	47	93	70	chloroplastic group IIA intron splicing facilitator CRS1, chloroplast precursor, putative, expressed
LOC_Os05g11910	1.189739968	0.035119213	22.808867	17.422321	27.785349	36.948967	57.863331	72.729546	1627	1273	1713	2776	3873	4818	GDSL-like lipase/acylhydrolase, putative, expressed
LOC_Os02g05040	1.235863467	0.035119213	0.170235	0.135617	0.162518	0.454215	0.453975	0.287689	29	24	24	80	71	45	cyclin-related protein, putative, expressed
LOC_Os09g37350	1.050250851	0.035119213	1.363749	0.942554	1.452611	2.47807	3.304659	2.743768	27	19	25	50	60	49	OsSAUR40 - Auxin-responsive SAUR gene family member, expressed
LOC_Os04g09604	1.93458987	0.035119213	2.41611	1.260787	1.456175	5.137765	3.884562	11.851391	491	263	256	1099	741	2235	O-methyltransferase, putative, expressed
LOC_Os08g34650	2.639913588	0.03515054	0.161357	0.059584	0.075926	0.231942	1.237671	0.528976	29	11	12	45	207	88	receptor-like protein kinase precursor, putative, expressed
LOC_Os08g43880	5.138223918	0.036122144	0	0	0	0.051947	0.112533	0.190909	0	0	0	3	7	11	expressed protein
LOC_Os09g25100	1.344052051	0.036209103	5.841449	3.362566	6.420174	16.37307	15.165671	10.278929	506	299	481	1493	1232	827	CAMK_KIN1/SNF1/Nim1_like.35 - CAMK includes calcium/calmodulin depedent protein kinases, expressed
LOC_Os08g11180	6.492014061	0.037353165	0	0	0	0.616906	0.045954	0.21588	0	0	0	39	3	12	retrotransposon protein, putative, unclassified, expressed
LOC_Os01g05440	3.860287856	0.037516503	0	0	0.082645	0.636439	0.364494	0.491823	0	0	3	22	12	15	XH domain containing protein, expressed
LOC_Os07g47990	1.605066832	0.037516503	14.002296	17.472246	17.939993	31.626642	88.071022	49.936771	867	1162	1003	2107	5125	2862	peroxidase precursor, putative, expressed
LOC_Os03g09170	1.427054902	0.0377657	10.420772	8.164095	7.074507	34.18058	17.711012	20.338951	635	509	372	2191	1012	1150	ethylene-responsive transcription factor, putative, expressed
LOC_Os01g42210	3.938203604	0.038138193	0.495922	0.062243	0.16275	6.7864	4.358328	0.478914	29	4	9	407	233	26	LTPL47 - Protease inhibitor/seed storage/LTP family protein precursor, putative, expressed
LOC_Os08g36860	1.316955669	0.03848462	5.496043	3.126304	6.440307	15.817166	11.520595	12.163138	594	346	601	1799	1168	1220	cytochrome P450, putative, expressed
LOC_Os12g12190	5.823482944	0.038855686	0	0	0	0.510389	0.234455	0.060744	0	0	0	22	9	3	expressed protein
LOC_Os09g32000	2.640063971	0.039022446	1.200287	0.323761	1.391123	2.47429	10.569743	6.934557	39	11	39	83	315	205	expressed protein
LOC_Os05g25950	2.687445452	0.039112447	0.305982	0.262543	0	1.045219	1.289271	2.04311	6	5	0	20	21	33	cyclin, putative, expressed
LOC_Os12g05290	4.325612883	0.039830878	0.174503	0.115147	0.006137	3.401934	2.493158	0.287186	51	34	2	1030	673	77	retrotransposon protein, putative, unclassified, expressed
LOC_Os10g36070	2.027869878	0.040363694	4.078934	5.287235	3.414994	7.970761	31.750292	17.762781	83	110	60	171	604	335	LTPL155 - Protease inhibitor/seed storage/LTP family protein precursor, putative, expressed
LOC_Os02g58360	1.946296914	0.040762122	0.334583	0.094152	0.321082	0.657987	1.288365	1.154765	71	21	59	146	255	226	expressed protein
LOC_Os01g44430	2.940198685	0.041118926	0.088976	0.559379	0.254399	1.347413	2.883598	4.65008	9	56	23	122	234	390	retrotransposon protein, putative, unclassified, expressed
LOC_Os10g07290	1.183201398	0.041794707	2.381199	2.649003	2.24528	4.396437	4.987081	8.534012	182	207	148	353	357	605	glycosyl hydrolases family 17, putative, expressed
LOC_Os06g49050	1.91666626	0.042886521	0.348169	0.131004	0.210051	1.131878	1.132177	0.494435	37	15	20	127	113	49	hAT dimerisation domain containing protein, expressed
LOC_Os09g25330	1.698348672	0.042977323	4.402892	1.842246	2.875772	7.231027	7.831627	16.355844	559	240	315	966	932	1926	BTBN19 - Bric-a-Brac, Tramtrack, Broad Complex BTB domain with non-phototropic hypocotyl 3 NPH3 domain, expressed
LOC_Os01g11810	1.49253513	0.043370604	6.336662	4.764544	5.374112	9.627538	26.457811	14.008136	473	364	346	756	1851	970	powdery mildew resistant protein 5, putative, expressed
LOC_Os12g12190	1.629614027	0.043370604	0.232353	0.123226	0.251385	0.87949	0.667463	0.441991	30	17	28	119	80	53	expressed protein
LOC_Os10g33060	6.022321396	0.046808569	0	0	0	0.464137	0.536413	0.059646	0	0	0	18	19	2	hcr2-5D, putative, expressed
LOC_Os01g20970	5.502904943	0.046836927	0	0	0	0.102465	0.254626	0.655103	0	0	0	3	7	17	invertase/pectin methylesterase inhibitor family protein, putative, expressed
LOC_Os01g64340	2.376727394	0.047650756	0.724557	0.198858	0.289985	1.703863	1.439426	3.908258	14	4	5	33	25	67	expressed protein
LOC_Os06g49150	1.106316217	0.048095859	0.683764	0.531994	0.664588	0.991586	1.984842	1.414097	65	52	55	99	176	125	exostosin, putative, expressed
LOC_Os03g24940	1.064125953	0.049014658	8.476405	4.426597	4.996946	9.892995	14.008761	15.947568	992	537	508	1226	1542	1733	proline-rich family protein, putative, expressed
LOC_Os11g15310	5.311559491	0.049334129	0	0	0.042749	0.334687	1.593074	0.214606	0	0	2	16	66	9	methyltransferase, putative, expressed
LOC_Os01g67800	5.16758271	0.049334129	0	0	0.005402	0.269346	0.265079	0.033415	0	0	1	21	18	3	retrotransposon protein, putative, unclassified, expressed
LOC_Os05g09740	-2.141360997	8.45E-71	869.747864	795.431641	873.561279	184.564529	231.58989	201.135849	43228	40490	37514	9664	10803	9286	HAD superfamily phosphatase, putative, expressed
LOC_Os07g03730	-4.898862019	1.03E-24	263.329285	362.146667	187.07692	11.738837	9.778794	7.587775	5822	8201	3574	274	203	156	SCP-like extracellular protein, expressed
LOC_Os07g03730	-4.908950281	1.45E-19	919.266174	1250.938477	527.993164	39.747356	27.33404	28.81838	36188	50435	17959	1649	1010	1054	SCP-like extracellular protein, expressed
LOC_Os08g26230	-4.177633533	2.45E-19	11.673054	17.795542	17.861029	0.568434	1.120473	1.080757	581	898	762	31	54	51	expressed protein
LOC_Os05g30700	-2.049882985	5.29E-16	7.589508	5.710693	7.724995	1.905338	1.917186	1.526038	2010	1555	1765	536	481	378	expressed protein
LOC_Os01g68740	-2.672249992	3.96E-15	52.984631	62.072758	38.283806	8.875772	7.883601	9.019182	3053	3663	1906	539	427	483	keratin, type I cytoskeletal 9, putative, expressed
LOC_Os02g18540	-3.238203074	3.63E-14	8.099808	4.078108	5.572653	0.531775	0.852277	0.556398	315	164	186	23	31	21	uncharacterized Cys-rich domain containing protein, putative, expressed
LOC_Os12g31540	-3.070119654	6.42E-14	8.259888	6.249829	4.615796	0.874427	0.597309	0.906094	611	474	295	69	42	63	expressed protein
LOC_Os12g07310	-2.752430255	7.25E-13	13.401692	17.606466	12.082497	2.554837	1.888187	2.38471	571	769	445	115	76	95	citrate-binding protein precursor, putative, expressed
LOC_Os02g48770	-4.169668759	3.81E-12	9.309237	6.690548	3.707294	0.494126	0.269992	0.356627	651	479	226	37	18	24	SAM dependent carboxyl methyltransferase, putative, expressed
LOC_Os12g43380	-2.235502934	3.81E-12	814.503723	911.664917	635.850525	195.174088	154.097687	186.921585	29172	33442	19677	7364	5180	6219	thaumatin, putative, expressed
LOC_Os08g10310	-3.579545861	3.95E-12	10.927346	9.069756	6.57493	1.030748	0.801415	0.484392	1636	1391	839	163	113	68	SHR5-receptor-like kinase, putative, expressed
LOC_Os11g37050	-4.645783532	4.32E-10	3.505288	1.73135	1.968053	0.122548	0.135421	0.036466	725	367	352	27	27	7	expressed protein
LOC_Os05g41380	-1.536733761	6.75E-10	11.482946	13.378003	12.024799	4.437457	5.072387	4.146561	903	1077	817	368	375	303	expressed protein
LOC_Os04g22120	-3.130603684	8.69E-10	2.072369	1.065541	1.497185	0.138017	0.270093	0.141462	271	143	169	19	34	18	protein kinase, putative, expressed
LOC_Os07g35790	-1.633673977	1.31E-09	1.192515	0.955821	1.150587	0.42454	0.330442	0.365994	252	207	210	95	66	72	TKL_IRAK_DUF26-ld.5 - DUF26 kinases have homology to DUF26 containing loci, expressed
LOC_Os01g34510	-2.867136898	1.13E-08	12.602611	10.743551	8.294055	1.600947	1.916505	0.922237	101	88	57	14	15	7	hypothetical protein
LOC_Os03g24820	-7.519944446	1.36E-08	2.235868	0.910615	1.225759	0.022898	0	0	276	115	131	3	0	0	expressed protein
LOC_Os07g03499	-8.907985646	1.46E-08	5.015631	2.068295	2.961402	0	0	0	130	55	66	0	0	0	SCP-like extracellular protein, expressed
LOC_Os11g46000	-2.96728167	3.02E-08	105.654404	37.9547	49.655666	7.180022	9.560637	8.773361	10512	3881	4266	765	907	820	von Willebrand factor type A domain containing protein, putative, expressed
LOC_Os04g28620	-1.454477496	3.05E-08	454.591858	289.501404	378.839844	126.98967	173.524887	135.448578	37711	24597	27154	11098	13510	10437	male sterility protein, putative, expressed
LOC_Os10g09990	-1.259357656	3.05E-08	4.943088	3.752181	3.523926	1.704995	1.705351	2.011828	425	330	262	155	138	161	cytokinin-O-glucosyltransferase 3, putative, expressed
LOC_Os01g04540	-2.060676579	3.26E-08	2.104641	2.505398	2.044606	0.495148	0.60168	0.610979	81	98	68	20	22	22	serine/threonine-protein kinase At1g18390 precursor, putative, expressed
LOC_Os04g39320	-2.699072321	1.65E-07	92.908485	101.171043	52.722324	16.300175	13.541101	10.534069	4927	5495	2416	911	674	519	expressed protein
LOC_Os10g39260	-4.325619698	1.73E-07	34.5256	24.186802	12.726678	0.909953	2.244603	0.630299	2222	1595	708	62	136	38	aspartic proteinase nepenthesin, putative, expressed
LOC_Os08g09060	-9.112785999	2.02E-07	3.251688	2.634929	0.971597	0	0	0	140	116	37	0	0	0	Cupin domain containing protein, expressed
LOC_Os10g39300	-3.568346342	2.41E-07	10.812864	10.001358	4.005058	0.437552	0.85403	0.96062	679	643	218	29	51	56	aspartic proteinase nepenthesin, putative, expressed
LOC_Os09g18430	-2.708359176	3.86E-07	1.702688	2.69495	2.004307	0.33681	0.239022	0.475165	251	407	255	53	34	65	transposon protein, putative, Pong sub-class, expressed
LOC_Os11g28530	-3.932435801	4.04E-07	17.91103	5.59532	5.773981	0.775129	0.502469	0.64969	500	160	140	23	14	17	terpene synthase, putative, expressed
LOC_Os04g57880	-3.288718436	5.23E-07	5.8114	11.15173	6.25259	1.11736	0.848832	0.578576	478	937	444	97	66	44	heat shock protein DnaJ, putative, expressed
LOC_Os09g18430	-2.682564488	8.14E-07	1.609381	2.56958	1.950033	0.339809	0.232967	0.45433	242	395	253	54	33	64	transposon protein, putative, Pong sub-class, expressed
LOC_Os09g18430	-2.641274604	1.08E-06	1.326409	2.119339	1.576006	0.281901	0.196213	0.384066	152	248	156	34	22	41	transposon protein, putative, Pong sub-class, expressed
LOC_Os12g25660	-2.379744225	1.25E-06	2.54518	1.381532	1.956988	0.388832	0.523463	0.266286	221	123	147	36	43	22	cytochrome P450, putative, expressed
LOC_Os12g20070	-3.309915028	1.78E-06	2.785007	4.70274	5.213268	0.54066	0.252687	0.563321	105	182	170	22	9	20	retrotransposon protein, putative, unclassified, expressed
LOC_Os11g07200	-3.045443087	2.20E-06	1.283275	0.610018	0.710454	0.152492	0.078262	0.079174	195	95	93	25	12	12	receptor protein kinase CLAVATA1 precursor, putative, expressed
LOC_Os07g44970	-1.069808005	2.25E-06	7.680718	7.776759	7.693815	3.747313	4.220722	3.81917	180	186	156	93	93	83	XPA-binding protein 2, putative, expressed
LOC_Os01g23880	-2.49004143	2.48E-06	3.433736	4.637075	3.000976	0.435337	0.932436	0.766723	171	237	129	23	44	36	expressed protein
LOC_Os03g49260	-1.019405332	2.73E-06	1.956553	1.638184	1.670689	0.938863	0.988596	0.838719	236	202	174	119	112	94	lipoxygenase, putative, expressed
LOC_Os03g61720	-1.651464002	3.01E-06	52.156532	26.964701	41.139091	13.86279	13.630338	12.805303	4648	2461	3168	1302	1140	1060	glycerol-3-phosphate acyltransferase, putative, expressed
LOC_Os04g53800	-1.275841875	4.13E-06	23.977316	22.366425	20.915201	9.184402	12.184031	8.231233	2609	2486	1966	1053	1253	836	leucoanthocyanidin reductase, putative, expressed
LOC_Os01g04070	-7.366401467	5.14E-06	0.180314	0.224461	0.129052	0	0	0	30	37	18	0	0	0	verticillium wilt disease resistance protein, putative, expressed
LOC_Os04g28420	-2.185119342	6.82E-06	7.75206	10.634929	5.982629	1.408295	2.044038	2.377981	789	1109	526	151	196	225	peptidyl-prolyl isomerase, putative, expressed
LOC_Os11g19864	-2.392115922	9.60E-06	1.504151	2.057676	1.589375	0.360549	0.219302	0.444174	92	129	84	24	13	26	transposon protein, putative, Pong sub-class, expressed
LOC_Os06g20960	-7.090496365	1.40E-05	0.637101	0.314649	0.54245	0	0	0	31	16	23	0	0	0	SAM dependent carboxyl methyltransferase, putative, expressed
LOC_Os10g29230	-2.829620586	1.49E-05	1.01897	1.938137	1.597907	0.251209	0.216743	0.172673	51	100	69	14	11	9	MBTB49 - Bric-a-Brac, Tramtrack, Broad Complex BTB domain with Meprin and TRAF Homology MATH domain, expressed
LOC_Os02g39490	-1.303205179	1.98E-05	6.559792	4.879194	4.151533	2.278282	2.380493	2.029744	495	377	271	181	169	143	carbonyl reductase 3, putative, expressed
LOC_Os09g13440	-3.505322892	2.07E-05	32.702702	20.487188	14.495039	1.166046	0.843834	3.800245	1836	1150	690	78	62	198	expressed protein
LOC_Os04g51680	-1.257245277	2.39E-05	47.620411	33.529022	50.892776	20.28874	18.634699	19.58518	649	468	599	292	239	248	expressed protein
LOC_Os06g26270	-7.528304375	2.48E-05	1.740642	2.873345	1.136879	0	0	0	29	49	17	0	0	0	prefoldin, putative, expressed
LOC_Os11g14480	-3.095899922	3.19E-05	5.429392	5.291318	2.009135	0.372173	0.637665	0.532608	130	129	42	10	15	12	expressed protein
LOC_Os07g45560	-8.454653688	3.68E-05	9.791413	1.692585	4.105741	0	0	0	121	22	44	0	0	0	expressed protein
LOC_Os05g24770	-3.303226164	5.26E-05	2.657194	3.700641	1.802154	0.212677	0.514596	0.14901	159	227	93	14	29	9	reticulon domain containing protein, putative, expressed
LOC_Os06g10790	-3.025367116	5.29E-05	1.804254	1.455374	0.949038	0.16235	0.288597	0.08136	182	150	83	18	28	8	lectin-like receptor kinase, putative, expressed
LOC_Os12g30180	-7.252458635	5.61E-05	0.990393	0.46379	1.26072	0	0	0	30	14	33	0	0	0	protein kinase domain containing protein, expressed
LOC_Os09g19229	-2.301682824	5.65E-05	1.732921	2.501581	1.416838	0.482336	0.437634	0.300179	223	329	157	66	53	36	protein kinase domain containing protein, expressed
LOC_Os10g34700	-2.260682941	5.85E-05	2.129016	2.066917	2.079102	0.623032	0.266764	0.483361	204	203	173	63	24	44	expressed protein
LOC_Os03g42780	-2.506886651	6.74E-05	1.163947	0.536581	1.183507	0.197891	0.157513	0.163485	89	42	79	16	12	12	zinc finger protein-related, putative, expressed
LOC_Os11g45990	-2.461218389	7.74E-05	50.897625	19.114458	19.628702	5.111183	6.481255	5.376762	5597	2153	1865	593	669	550	von Willebrand factor type A domain containing protein, putative, expressed
LOC_Os09g38239	-1.644057713	8.04E-05	80.067009	74.945793	77.947525	29.652128	31.354336	18.312828	5487	5261	4616	2141	2017	1166	sulfotransferase domain containing protein, expressed
LOC_Os07g47680	-2.73206324	0.000111842	8.41884	5.350897	7.2807	1.17293	0.496299	1.657974	441	287	330	65	25	81	transposon protein, putative, Pong sub-class, expressed
LOC_Os09g18360	-3.048843484	0.000120421	1.603269	1.131157	0.685005	0.124974	0.236223	0.072712	207	149	77	17	29	9	expressed protein
LOC_Os04g30240	-2.634169523	0.000134107	14.552299	11.637242	10.614153	2.955003	1.031288	2.202252	1488	1218	938	319	99	210	OsWAK60 - OsWAK receptor-like protein kinase, expressed
LOC_Os02g48570	-1.663646969	0.000142706	42.8937	48.716492	37.431297	12.484651	11.426412	19.564007	4792	5537	3632	1473	1197	2073	peptide transporter PTR2, putative, expressed
LOC_Os08g24770	-2.611797013	0.000152151	2.997716	3.445847	1.682797	0.651524	0.366396	0.350517	114	134	56	26	14	13	protein kinase, putative, expressed
LOC_Os09g15050	-7.618792192	0.000160076	0.539529	0.436411	1.467534	0	0	0	23	19	54	0	0	0	ent-kaurene synthase A, chloroplast precursor, putative, expressed
LOC_Os01g43740	-2.365243096	0.000162347	3.059027	3.193928	1.786148	0.329364	0.54299	0.804441	272	290	137	31	46	67	cytochrome P450 72A1, putative, expressed
LOC_Os05g16930	-2.659189728	0.000168583	1.406666	1.403386	1.369163	0.268081	0.093919	0.328683	210	215	177	43	14	46	protein kinase domain containing protein, expressed
LOC_Os12g29760	-1.212886674	0.000174792	115.482559	106.933212	105.303795	43.657646	65.812889	42.365868	7126	6758	5614	2838	3811	2428	oxidoreductase, aldo/keto reductase family protein, putative, expressed
LOC_Os02g36110	-3.327342312	0.000259845	46.761417	15.773141	11.02153	2.803119	3.072478	1.649402	3384	1169	689	214	209	111	cytochrome P450, putative, expressed
LOC_Os01g22249	-2.317695443	0.000299148	18.40464	12.239516	6.576468	3.058217	2.282128	2.453339	1135	773	351	199	133	141	peroxidase precursor, putative, expressed
LOC_Os09g18430	-2.658522867	0.00036227	2.037526	3.749059	3.190355	0.687747	0.286598	0.544593	233	439	315	83	31	58	transposon protein, putative, Pong sub-class, expressed
LOC_Os09g29710	-3.055085043	0.000416766	51.05048	54.541756	15.060168	4.478232	3.934676	7.145499	1781	1948	454	165	129	232	beta-expansin precursor, putative, expressed
LOC_Os11g02530	-1.977537437	0.0004592	2.45804	1.133315	1.754211	0.547519	0.410925	0.444565	115	54	71	27	18	20	WRKY40, expressed
LOC_Os11g19864	-2.391593728	0.000472015	1.805029	2.18772	2.120649	0.441415	0.193107	0.600055	142	177	144	37	15	44	transposon protein, putative, Pong sub-class, expressed
LOC_Os10g21130	-1.369177672	0.000487972	28.645601	36.022629	27.183443	13.722908	13.834365	10.585377	1571	2023	1288	793	712	540	expressed protein
LOC_Os06g15170	-1.445781858	0.000510849	135.202972	104.133347	123.551529	54.302231	33.784088	52.842091	12936	10204	10214	5473	3034	4696	3-ketoacyl-CoA synthase, putative, expressed
LOC_Os07g44240	-2.132084565	0.000621029	3.775658	2.125846	3.956094	0.727071	0.514715	1.145597	561	324	508	114	72	158	transposon protein, putative, unclassified, expressed
LOC_Os04g19114	-2.583623046	0.000621029	2.101692	1.721317	2.564076	0.542976	0.146655	0.306134	34	29	36	10	3	5	retrotransposon protein, putative, Ty3-gypsy subclass, expressed
LOC_Os05g09724	-1.40222873	0.000636039	76.153442	44.046776	65.516953	23.610344	30.632811	20.160336	3895	2307	2895	1272	1471	958	HAD superfamily phosphatase, putative, expressed
LOC_Os04g03100	-6.822708875	0.000723924	0.922139	0.689597	0.235585	0	0	0	30	23	7	0	0	0	OsSub35 - Putative Subtilisin homologue, expressed
LOC_Os08g34860	-6.593635104	0.000900953	0.105839	0.271148	0.127472	0	0	0	11	27	11	0	0	0	OsFBX293 - F-box domain containing protein, expressed
LOC_Os06g19070	-1.283751164	0.000914437	90.161743	63.651028	79.014992	39.750088	34.434471	26.656559	7192	5200	5446	3341	2578	1975	cytochrome P450, putative, expressed
LOC_Os02g17590	-5.062766363	0.000914437	1.131347	1.040497	0.52428	0	0	0.063808	40	38	17	0	0	3	expressed protein
LOC_Os09g25060	-1.735843455	0.000931314	26.097576	26.283733	25.765293	6.317669	12.711609	6.318434	1841	1899	1570	470	842	414	WRKY76, expressed
LOC_Os02g43194	-1.581206453	0.001005366	78.24559	36.06081	66.746666	19.964685	24.622517	19.24354	6463	3051	4764	1738	1909	1477	aldehyde dehydrogenase, putative, expressed
LOC_Os01g38359	-1.702788894	0.001047382	43.430553	33.079235	26.560537	12.899199	12.899223	7.561372	3337	2610	1747	1039	933	541	peptidyl-prolyl cis-trans isomerase, FKBP-type, putative, expressed
LOC_Os10g38540	-1.514763546	0.001057057	54.496506	36.151688	43.259865	10.556849	22.035112	17.721399	2831	1924	1942	578	1075	856	glutathione S-transferase, putative, expressed
LOC_Os10g37680	-6.163552919	0.0010954	0.191989	0.406507	0.360237	0	0	0	8	16	12	0	0	0	expressed protein
LOC_Os02g02930	-3.342090142	0.001115827	0.669608	0.797163	1.377545	0.095358	0.157976	0.021566	50	61	89	8	12	2	terpene synthase, putative, expressed
LOC_Os11g04210	-1.100075762	0.001196458	41.078369	33.814602	36.371181	14.561803	24.426394	16.746675	4231	3568	3237	1580	2362	1603	hydroxymethylglutaryl-CoA lyase, putative, expressed
LOC_Os05g13620	-3.78410924	0.001252114	19.643749	39.119411	23.405809	2.543141	0.472812	3.417524	697	1421	718	95	16	113	RNA recognition motif containing protein, putative, expressed
LOC_Os04g25800	-1.687531767	0.001252114	3.381818	4.252901	3.272029	0.957004	0.960753	1.744128	269	347	225	81	72	129	cytokinin-O-glucosyltransferase 2, putative, expressed
LOC_Os10g20440	-3.286823047	0.001299148	0.075423	0.103751	0.078892	0.008522	0.010865	0.004256	16	23	15	2	3	1	retrotransposon protein, putative, unclassified, expressed
LOC_Os07g46870	-1.276671263	0.001308479	20.458555	17.439234	11.520913	6.689048	8.121558	6.956398	1289	1125	627	444	480	407	sex determination protein tasselseed-2, putative, expressed
LOC_Os07g34550	-6.209613317	0.001346147	0.26512	0.099313	0.104131	0	0	0	22	9	8	0	0	0	retrotransposon protein, putative, unclassified, expressed
LOC_Os09g23530	-4.373745468	0.001394134	2.857843	2.794766	0.538983	0.046881	0.042292	0.211552	194	195	32	4	3	14	dehydrogenase, putative, expressed
LOC_Os11g10800	-1.686909241	0.001428963	8.319057	4.323688	4.687747	1.48053	2.528122	1.674671	347	185	169	66	99	65	dirigent, putative, expressed
LOC_Os03g53900	-6.859924602	0.001522182	0.685925	0.47625	0.144211	0	0	0	33	23	6	0	0	0	universal stress protein domain containing protein, putative, expressed
LOC_Os06g37140	-7.435947647	0.001576852	0.062608	0.2846	0.37768	0	0	0	8	36	40	0	0	0	retrotransposon protein, putative, Ty3-gypsy subclass, expressed
LOC_Os08g01950	-1.541774105	0.001602528	3.874084	5.70438	3.62956	1.753331	1.647699	1.474623	305	460	247	146	122	108	transferase family protein, putative, expressed
LOC_Os04g59200	-4.554803388	0.001622964	32.448895	8.536723	14.449754	0.091979	0.807647	1.592728	1867	503	719	6	44	86	peroxidase precursor, putative, expressed
LOC_Os09g09570	-7.224243807	0.00181296	1.610518	1.929394	0.29081	0	0	0	33	40	6	0	0	0	expressed protein
LOC_Os08g34460	-2.739205298	0.001848194	2.090376	0.61416	1.228011	0.108544	0.280814	0.21655	115	35	59	7	15	11	tetraspanin family protein, putative, expressed
LOC_Os01g65690	-1.410267983	0.001893318	1560.734741	1364.588257	1292.100098	355.418488	750.936584	609.971802	90124	80704	64467	21621	40697	32716	4,5-DOPA dioxygenase extradiol, putative, expressed
LOC_Os09g31220	-1.094215368	0.0020583	5.21685	5.669986	4.905757	2.992545	2.477847	2.369772	264	296	216	161	119	113	expressed protein
LOC_Os10g10130	-2.706111372	0.002219118	1.385047	1.211073	0.677607	0.06361	0.255037	0.224661	184	165	78	9	32	28	OsWAK112d - OsWAK receptor-like protein kinase, expressed
LOC_Os04g49450	-1.402199912	0.002269517	5.316826	7.742787	5.387323	2.177547	2.335851	3.063315	574	856	503	248	237	307	MYB family transcription factor, putative, expressed
LOC_Os09g11630	-6.192147718	0.002408529	0.065039	0.171888	0.090272	0	0	0	8	20	9	0	0	0	retrotransposon protein, putative, unclassified, expressed
LOC_Os03g33650	-7.01960096	0.002425619	0.163047	0.03051	0.177093	0	0	0	31	6	29	0	0	0	AGO7, putative, expressed
LOC_Os03g48280	-5.666810386	0.002505704	0.33717	0.183478	0.348086	0	0	0	11	6	9	0	0	0	expressed protein
LOC_Os04g30160	-2.756492805	0.002596156	1.575405	1.210916	0.594386	0.24735	0.17823	0.080634	161	127	53	27	18	8	OsWAK46 - OsWAK receptor-like protein kinase, expressed
LOC_Os06g06990	-1.312056284	0.002861603	8.206517	12.131693	8.950769	3.907528	3.971821	4.898058	478	723	450	240	217	265	expressed protein
LOC_Os03g46052	-5.923045937	0.003188365	0.624779	0.259084	0.213301	0	0	0	18	8	6	0	0	0	expressed protein
LOC_Os01g10250	-2.05996046	0.003314746	1.137241	1.615878	1.004697	0.265139	0.475605	0.214836	53	77	40	13	21	10	hydrolase, alpha/beta fold family domain containing protein, expressed
LOC_Os07g18874	-1.385122568	0.003322718	8.1109	6.89752	8.883177	4.045484	2.430399	3.222252	868	752	821	454	243	319	white-brown complex homolog protein 11, putative, expressed
LOC_Os10g22300	-1.4173242	0.003374116	0.588387	0.488365	0.705914	0.179563	0.281798	0.239879	50	43	52	17	23	19	resistance protein, putative, expressed
LOC_Os04g07130	-5.493622228	0.003498379	0.289678	0.195423	0.302716	0	0	0	9	6	8	0	0	0	expressed protein
LOC_Os06g03080	-1.992062676	0.003504916	0.58933	0.477245	0.526541	0.13012	0.221599	0.058842	45	38	35	11	16	5	aspartic protease, putative, expressed
LOC_Os01g28580	-2.396170678	0.003504916	1.185191	1.148217	0.565902	0.101302	0.112152	0.293216	98	100	50	11	11	28	expressed protein
LOC_Os01g65169	-1.497284865	0.003545415	0.764317	1.667848	1.443015	0.291178	0.458541	0.522939	98	155	130	49	55	45	proton-dependent oligopeptide transport, putative, expressed
LOC_Os09g32360	-6.276390377	0.003546117	0.073068	0.228614	0.121715	0	0	0	7	22	10	0	0	0	gp176, putative, expressed
LOC_Os12g24320	-1.956889717	0.00367176	15.897702	9.234237	8.22475	4.146169	2.113924	2.629418	1426	851	638	394	180	218	ATPase 3, putative, expressed
LOC_Os10g03220	-2.045643054	0.00372001	0.287226	0.411524	0.488946	0.083481	0.069948	0.140693	32	46	46	10	8	15	transposon protein, putative, unclassified, expressed
LOC_Os11g20384	-2.323698746	0.00412647	3.427377	1.876489	2.262394	0.196046	0.633534	0.78343	370	218	206	24	66	78	SacI homology domain containing protein, expressed
LOC_Os06g32990	-3.255902328	0.004151687	5.52429	2.543168	0.9604	0.407626	0.351969	0.170223	287	136	44	23	18	9	peroxidase precursor, putative, expressed
LOC_Os11g39670	-1.06139512	0.004378398	38.653889	39.941711	44.966869	17.10907	27.482569	19.314648	4443	4695	4464	2071	2966	2062	seryl-tRNA synthetase, putative, expressed
LOC_Os03g59880	-1.064997976	0.004512214	12.371699	13.911448	10.368345	6.069459	5.36862	7.361036	664	763	481	342	271	368	expressed protein
LOC_Os01g33869	-5.293465951	0.00490536	3.273219	2.06155	1.014186	0	0.141491	0.033627	395	255	106	0	16	4	expressed protein
LOC_Os08g27650	-1.650310396	0.005015636	0.609482	0.894113	0.584075	0.223543	0.203119	0.285454	54	81	45	21	17	24	retrotransposon protein, putative, unclassified, expressed
LOC_Os04g51930	-6.708406464	0.005081579	0.085873	0.476581	0.262311	0	0	0	6	31	15	0	0	0	retrotransposon protein, putative, LINE subclass, expressed
LOC_Os11g14030	-6.466260762	0.005384386	0.390838	0.326776	0.066049	0	0	0	23	20	4	0	0	0	expressed protein
LOC_Os07g46060	-2.938533623	0.005465122	10.523401	3.289645	5.213707	1.273828	0.33734	0.902241	1235	396	529	158	38	99	expressed protein
LOC_Os06g02650	-6.781877072	0.005526473	0.208735	0.676506	1.384363	0	0	0	6	17	30	0	0	0	retrotransposon protein, putative, unclassified, expressed
LOC_Os01g14630	-1.163085849	0.006044315	5.133893	3.593131	4.269299	2.073689	2.531375	1.526733	360	258	259	154	167	100	polyprenyl synthetase, putative, expressed
LOC_Os07g14630	-1.867333565	0.006080621	1.717153	2.155293	1.45718	0.614005	0.539189	0.297886	38	49	28	15	12	7	glucosyltransferase-11, putative, expressed
LOC_Os09g23560	-2.679119208	0.006205554	6.283757	6.899659	1.614845	0.717467	0.980072	0.770009	308	346	69	37	46	35	dehydrogenase, putative, expressed
LOC_Os09g18080	-5.679675498	0.006298918	0.126376	0.072843	0.031938	0	0	0	14	9	4	0	0	0	retrotransposon protein, putative, Ty1-copia subclass, expressed
LOC_Os03g12820	-1.627228628	0.006298918	24.817749	38.913261	41.305359	8.210308	14.215253	14.843897	2208	3545	3174	770	1187	1227	ATP8, putative, expressed
LOC_Os07g13370	-1.341853195	0.006304243	20.782852	32.586491	21.45887	9.838391	10.827145	11.352936	295	473	263	147	144	150	expressed protein
LOC_Os09g28660	-1.669729563	0.006488212	1.795156	2.475163	1.393057	0.490195	0.609656	0.795538	76	107	51	22	25	32	gibberellin receptor GID1L2, putative, expressed
LOC_Os03g25380	-6.731034312	0.006868554	0.115836	0.51891	0.121371	0	0	0	9	37	8	0	0	0	pentatricopeptide, putative, expressed
LOC_Os06g33090	-4.636985753	0.006930232	0.623696	0.499524	0.298083	0	0	0.053748	21	17	9	0	0	2	peroxidase precursor, putative, expressed
LOC_Os11g12420	-2.192078778	0.007151859	1.194743	2.258748	1.60276	0.196498	0.414864	0.589803	87	168	101	16	29	40	serpin domain containing protein, putative, expressed
LOC_Os07g15190	-1.116570538	0.007338793	10.253838	14.419257	11.301702	5.974016	6.258959	5.665882	347	500	330	213	199	178	3-ketoacyl-CoA synthase 2, putative, expressed
LOC_Os03g63210	-2.387047908	0.007583591	6.983696	9.584912	5.502722	1.764045	2.079688	0.636643	313	440	213	84	88	27	expressed protein
LOC_Os01g08930	-2.636987555	0.007651637	18.775961	11.402223	21.065889	1.175529	5.47754	2.270977	1585	986	1537	105	434	179	DEAD-box ATP-dependent RNA helicase, putative, expressed
LOC_Os05g10310	-1.287341463	0.007859172	171.985367	146.880264	164.925201	89.088478	68.265076	51.934696	8966	7842	7429	4893	3340	2515	acid phosphatase, putative, expressed
LOC_Os12g10260	-5.413109072	0.007866115	0.082756	0.103888	0.040381	0	0	0	8	10	4	0	0	0	transposon protein, putative, unclassified, expressed
LOC_Os10g11370	-2.629880733	0.007948044	2.063014	3.108786	5.608916	0.966023	0.432062	0.433721	156	241	366	77	31	31	LTPL87 - Protease inhibitor/seed storage/LTP family protein precursor, putative, expressed
LOC_Os04g05700	-1.307316998	0.008648009	1.014815	1.052968	1.373064	0.525033	0.584269	0.37367	143	152	168	78	78	49	expressed protein
LOC_Os09g26170	-2.195558829	0.008648009	1.396305	1.026821	0.796775	0.319378	0.30924	0.095322	44	33	22	11	9	3	MYB family transcription factor, putative, expressed
LOC_Os06g34400	-6.075950099	0.009127741	0.53546	0.136544	0.710192	0	0	0	14	4	16	0	0	0	zinc finger, C3HC4 type domain containing protein, expressed
LOC_Os02g34260	-5.392876716	0.009216429	0.136105	0.216612	0.322925	0	0	0	5	7	9	0	0	0	AP2 domain containing protein, expressed
LOC_Os06g20900	-2.427412964	0.009421172	14.204138	15.329412	5.496569	1.542056	3.769548	1.734864	827	914	277	95	206	94	expressed protein
LOC_Os03g51760	-3.380385526	0.009421172	1.7588	4.81693	3.080856	0.318724	0.080207	0.601206	134	375	202	26	6	43	OsFBX109 - F-box domain containing protein, expressed
LOC_Os05g44340	-1.497331341	0.009505203	3.808281	4.363277	2.664264	1.344549	0.99635	1.768445	494	580	299	184	122	214	heat shock protein 101, putative, expressed
LOC_Os06g05970	-6.170993841	0.009584449	0.445064	1.096172	0.259873	0	0	0	9	23	5	0	0	0	DUF581 domain containing protein, expressed
LOC_Os05g50110	-2.132480712	0.00978979	1.568727	2.057374	0.783337	0.28806	0.336942	0.4528	59	80	26	12	12	16	oleosin, putative, expressed
LOC_Os03g24760	-5.470782353	0.010102614	0.181605	0.046861	0.120744	0	0	0	12	4	7	0	0	0	terpene synthase, putative, expressed
LOC_Os04g47450	-1.466168122	0.010151812	1.550872	1.93609	1.037148	0.504612	0.671348	0.571753	121	155	70	42	50	42	expressed protein
LOC_Os04g07260	-5.326285199	0.010351868	0.23399	0.132486	0.078522	0	0	0	11	6	4	0	0	0	expressed protein
LOC_Os06g47270	-3.026660109	0.010935254	1.797351	6.864404	4.222869	0.876968	0.283213	0.514002	99	384	200	51	15	27	zinc finger, C3HC4 type domain containing protein, expressed
LOC_Os02g32520	-1.013454452	0.010935254	34.906162	34.536869	22.788422	16.392105	15.160948	17.252962	5862	5941	3307	2900	2390	2692	ERD1 protein, chloroplast precursor, putative, expressed
LOC_Os04g52530	-1.095177882	0.011206499	26.741625	24.063765	22.802948	14.759371	9.5013	12.170311	916	844	675	533	306	388	heavy metal-associated domain containing protein, expressed
LOC_Os02g06410	-3.627601861	0.011254402	0.790837	2.870707	1.486284	0.285341	0.03988	0.108987	55	203	89	21	3	7	CBS domain containing membrane protein, putative, expressed
LOC_Os03g56840	-1.169217583	0.012036863	65.462051	57.40292	73.299522	29.146206	41.022633	23.23357	8164	7332	7898	3829	4802	2692	GTP-binding protein, putative, expressed
LOC_Os04g28780	-2.133943915	0.012329084	6.169005	3.248034	1.813759	1.084478	0.857869	0.690549	645	348	164	120	85	68	serine/threonine-protein kinase receptor precursor, putative, expressed
LOC_Os04g29970	-2.40681751	0.012329084	0.494064	0.685233	0.505958	0.157763	0.056781	0.096757	15	21	13	5	2	3	expressed protein
LOC_Os01g61020	-6.663253209	0.012884876	0.048591	0.413541	0.265025	0	0	0	4	30	16	0	0	0	curculin-like lectin family protein, putative, expressed
LOC_Os08g38110	-2.339946246	0.013798608	0.579666	0.809272	0.482918	0.158397	0.192875	0.041591	39	55	28	11	12	3	cytokinin-O-glucosyltransferase 1, putative, expressed
LOC_Os10g32658	-3.775585716	0.013804271	0.300706	0.324818	0.289445	0	0.062803	0	13	14	11	0	3	0	retrotransposon protein, putative, Ty3-gypsy subclass, expressed
LOC_Os09g13400	-1.96048376	0.013907349	1.448765	1.230277	0.708859	0.265868	0.448594	0.171282	64	56	27	13	19	8	expressed protein
LOC_Os08g27720	-1.122850405	0.013975848	52.238869	50.740734	50.589497	31.586842	22.723255	20.48315	3358	3351	2807	2131	1373	1227	pirin, putative, expressed
LOC_Os11g03370	-1.269987904	0.014661194	6.500674	7.571308	4.345144	2.688145	2.385646	3.111067	412	492	238	180	142	184	no apical meristem protein, putative, expressed
LOC_Os04g09920	-3.313884519	0.014736808	10.581748	2.421413	1.696928	0.669297	0.567919	0.241829	846	199	118	57	43	18	cytochrome P450, putative, expressed
LOC_Os01g68730	-3.879988661	0.014919604	11.815941	7.36195	2.21207	0.33548	1.076584	0.09634	864	556	139	27	75	7	RNA-binding protein FUS, putative, expressed
LOC_Os04g42040	-1.987592629	0.015172058	2.975145	5.893316	2.911072	1.36288	1.000384	0.806286	173	350	146	84	55	44	expressed protein
LOC_Os07g23430	-3.603613202	0.015359921	16.51029	3.65866	2.161641	0.295367	0.428491	1.156041	808	184	92	16	20	53	fatty acid desaturase, putative, expressed
LOC_Os11g02520	-2.155400626	0.015374789	11.261248	7.484392	4.822071	2.836708	1.177788	1.412443	362	246	134	96	36	43	WRKY104, expressed
LOC_Os11g20330	-2.741132357	0.015395179	7.264829	4.470062	5.282833	1.688101	0.467975	0.38039	149	94	94	37	9	8	expressed protein
LOC_Os04g51570	-1.058498323	0.015479373	2.011536	2.083605	2.6881	1.070171	1.336151	1.085281	77	82	89	43	48	39	tyrosine phosphatase, putative, expressed
LOC_Os02g44230	-1.006772705	0.015479373	37.731369	43.961239	28.444401	17.042589	19.755064	22.337252	3115	3717	2029	1483	1531	1713	CPuORF22 - conserved peptide uORF-containing transcript, expressed
None	-1.803113743	0.015479373	1.919885	2.877856	2.479572	0.988568	0.662505	0.507352	36	55	40	20	12	9	None
LOC_Os12g36840	-5.600283954	0.0159229	20.532589	4.936306	1.299545	0.118739	0	0.418096	565	140	31	4	0	11	pathogenesis-related Bet v I family protein, putative, expressed
LOC_Os09g07440	-1.380440482	0.016236855	112.46962	68.811325	97.989136	24.042576	53.211269	37.883583	18271	11449	13754	4115	8113	5717	retrotransposon protein, putative, unclassified, expressed
LOC_Os03g07190	-1.534817469	0.016319297	24.567583	28.708065	15.843494	8.549245	6.09855	10.928431	1422	1702	793	522	332	588	expressed protein
LOC_Os12g13780	-2.137432923	0.016911335	0.156541	0.096127	0.133491	0.023495	0.028086	0.029099	19	12	14	3	4	4	retrotransposon protein, putative, Ty1-copia subclass, expressed
LOC_Os06g48210	-2.551852185	0.017179345	8.22186	10.49603	5.665291	1.193051	0.58661	2.715346	814	1064	485	125	55	250	DEAD-box ATP-dependent RNA helicase, putative, expressed
LOC_Os11g38890	-6.048445446	0.017179345	0.021816	0.062302	0.129138	0	0	0	4	10	18	0	0	0	retrotransposon protein, putative, unclassified, expressed
None	-7.218447486	0.017498404	1.274062	0.142182	0.11303	0	0	0	69	8	6	0	0	0	None
LOC_Os04g30250	-1.950500261	0.01775369	7.46584	6.236071	10.379097	1.624233	1.339296	3.710874	222	190	266	51	38	103	wall-associated receptor kinase-like 5 precursor, putative, expressed
LOC_Os10g07556	-2.626663793	0.017762404	3.504907	0.988252	1.054424	0.408292	0.162785	0.334713	333	97	87	41	15	30	wall-associated receptor kinase-like 22 precursor, putative, expressed
LOC_Os01g41160	-6.480717827	0.018313957	0.204025	0.686382	0.07814	0	0	0	10	32	4	0	0	0	FAD dependent oxidoreductase domain containing protein, expressed
LOC_Os08g36350	-4.727166556	0.019095159	0.908789	1.167921	1.48376	0	0	0.050227	7	9	10	0	0	1	hypothetical protein
LOC_Os04g03810	-5.896755038	0.019404424	0.081017	0.148348	0.030168	0	0	0	10	18	3	0	0	0	OsSub38 - Putative Subtilisin homologue, expressed
LOC_Os06g25294	-1.279047257	0.019900699	4.902707	4.951613	5.765449	1.612301	2.027647	3.326968	208	215	211	72	81	131	60S ribosomal protein L18a-1, putative, expressed
LOC_Os12g38020	-1.294036577	0.019912385	2.623651	2.402516	2.646593	1.166873	0.950745	1.147892	33	31	29	16	11	14	retrotransposon protein, putative, unclassified, expressed
LOC_Os06g08610	-3.000873761	0.020216664	3.558351	3.822265	2.900682	0.61965	0.068827	0.642548	154	169	109	29	3	26	transferase family protein, putative, expressed
LOC_Os09g32095	-2.260369731	0.020216664	1.057361	1.196606	0.419764	0.241836	0.113373	0.222338	74	86	26	18	8	15	expressed protein
LOC_Os09g18450	-3.456368317	0.020360169	1.186838	1.097433	0.561021	0.129425	0	0.124529	57	54	24	7	0	6	flavonol synthase/flavanone 3-hydroxylase, putative, expressed
LOC_Os08g16910	-5.852958965	0.020508875	0.07337	0.153018	0.405562	0	0	0	4	8	16	0	0	0	dehydrogenase, putative, expressed
LOC_Os07g32630	-1.257691113	0.020508875	189.967026	219.187607	231.472168	101.76194	119.222374	66.381432	18576	21952	19557	10483	10942	6030	UDP-glucoronosyl and UDP-glucosyl transferase domain containing protein, expressed
LOC_Os08g10150	-1.44313711	0.020710471	5.309553	3.392647	2.838871	1.118284	2.149392	1.231611	728	485	337	164	279	159	SHR5-receptor-like kinase, putative, expressed
LOC_Os11g28530	-3.693320302	0.020940796	12.95787	1.25234	2.45681	0.419429	0.186134	0.669277	778	77	128	27	11	38	terpene synthase, putative, expressed
LOC_Os01g21780	-5.988762316	0.02096533	0.169406	0.352703	0.056801	0	0	0	10	20	3	0	0	0	expressed protein
LOC_Os04g59440	-1.022598561	0.021526785	158.699768	220.699493	162.729813	98.675377	87.43396	101.565491	8501	12108	7532	5569	4396	5054	chlorophyll A-B binding protein, putative, expressed
LOC_Os05g30300	-1.736994084	0.022379678	0.577025	0.518526	0.624595	0.150014	0.286934	0.088831	29	27	27	8	14	5	Os5bglu21 - beta-glucosidase homologue, similar to G. max isohydroxyurate hydrolase, expressed
LOC_Os11g04360	-4.896463743	0.024078946	0.142752	0.145089	0.223296	0	0	0	4	5	6	0	0	0	alpha/beta hydrolase fold, putative, expressed
LOC_Os09g37730	-5.019805412	0.024078946	0.316671	0.164697	0.094849	0	0	0	9	5	3	0	0	0	expressed protein
LOC_Os05g30510	-1.454218423	0.024231948	4.023612	5.401964	4.260792	1.041764	2.40837	1.993017	178	244	162	49	100	82	expressed protein
LOC_Os05g04490	-3.0211855	0.024667426	2.156322	2.476447	1.308972	0.090131	0.577984	0.099967	124	146	65	6	32	6	peroxidase precursor, putative, expressed
LOC_Os02g38860	-1.045460024	0.026197911	9.322902	12.828224	10.809839	5.970587	4.90979	6.266669	284	400	285	192	141	178	expressed protein
LOC_Os03g56676	-1.862307401	0.026244491	0.118257	0.093279	0.15984	0.033241	0.05097	0.020888	24	19	27	7	10	4	retrotransposon protein, putative, Ty1-copia subclass, expressed
LOC_Os12g02470	-2.2826596	0.026444699	20.14187	15.056176	16.430075	5.127645	4.720241	1.235847	1176	901	829	316	259	68	WRKY65, expressed
LOC_Os01g42190	-2.318825535	0.026444699	3.889954	8.325189	4.172442	1.104121	0.578711	1.893427	219	480	203	66	31	99	heat shock protein DnaJ, putative, expressed
LOC_Os01g32460	-1.53907047	0.026488356	442.302429	470.237427	436.017273	156.743195	244.630966	97.25457	10256	11168	8736	3829	5324	2095	expressed protein
LOC_Os09g37180	-1.786811609	0.027680182	4.005279	1.996639	2.356521	0.423057	1.254363	0.912881	357	183	182	40	105	76	transferase family protein, putative, expressed
LOC_Os04g10160	-2.811433708	0.028089393	16.973858	3.271859	3.626553	0.651168	1.524369	1.346241	1353	267	250	55	114	100	cytochrome P450, putative, expressed
LOC_Os07g11120	-1.974821716	0.028089393	2.250194	2.469565	2.875363	0.486844	1.230096	0.361389	137	154	151	32	70	21	hydrolase, NUDIX family, domain containing protein, expressed
LOC_Os02g37160	-1.50464822	0.02842466	13.908862	11.54234	8.281663	2.572317	3.946123	6.294196	768	653	395	150	205	323	heavy metal transport/detoxification protein, putative, expressed
LOC_Os03g44810	-1.075918253	0.028641319	1.905325	1.467827	1.547238	1.026435	0.652858	0.75385	146	115	102	83	48	54	expressed protein
LOC_Os09g25070	-1.617887673	0.028878146	25.463432	16.29097	14.214329	3.4536	8.948419	6.671598	1405	895	655	198	464	353	WRKY62, expressed
LOC_Os10g32790	-1.633241165	0.030128393	0.908471	0.510913	0.681642	0.318484	0.214724	0.147313	49	29	32	19	11	8	expressed protein
LOC_Os12g01490	-1.236518853	0.030128393	4.958118	7.090057	3.977554	2.327733	2.627984	2.392892	194	284	135	96	97	87	MYB family transcription factor, putative, expressed
LOC_Os12g36260	-1.821709468	0.030128393	0.464626	0.420817	0.270298	0.05615	0.124419	0.138966	26	24	13	4	7	8	retrotransposon protein, putative, Ty1-copia subclass, expressed
LOC_Os09g19229	-2.534490069	0.03055773	5.477943	2.603965	1.879093	1.009051	0.282903	0.447987	637	311	189	124	31	49	protein kinase domain containing protein, expressed
LOC_Os07g47130	-2.029669093	0.031741838	1.050168	1.637412	1.140112	0.294857	0.551911	0.153511	48	76	45	14	24	7	OCL5 protein, putative, expressed
LOC_Os08g44210	-1.56037251	0.032327222	142.868073	143.606339	143.077942	75.759666	43.311153	34.129456	4662	4799	4034	2604	1327	1035	dihydroneopterin aldolase, putative, expressed
LOC_Os05g05270	-1.359843635	0.032586332	5.356176	3.467235	4.522154	2.185465	1.141837	2.132372	364	242	266	157	73	135	sucrose-phosphatase, putative, expressed
LOC_Os02g40200	-1.434018436	0.032863502	0.819942	1.254518	1.104961	0.342085	0.341825	0.581406	53	83	62	24	21	35	receptor-like protein kinase precursor, putative, expressed
LOC_Os11g26950	-1.097962751	0.033521517	18.830038	18.003874	21.449936	7.794145	13.676628	7.878404	1710	1674	1683	746	1166	665	UDP-glucoronosyl and UDP-glucosyl transferase domain containing protein, expressed
LOC_Os12g35890	-1.551215121	0.033527418	1.915071	2.109733	2.751766	0.824486	1.148318	0.488251	131	147	162	60	74	31	FAD dependent oxidoreductase domain containing protein, expressed
LOC_Os04g42130	-1.114482487	0.03421281	2.8978	2.541855	2.925707	1.225512	0.998987	1.914561	268	240	233	119	87	164	integral membrane transporter family protein, putative, expressed
None	-4.907735836	0.035119213	0.346161	0.690458	0.732593	0	0	0	3	6	6	0	0	0	None
LOC_Os01g58100	-2.186040523	0.035119213	53.490906	32.540752	69.082733	19.700476	9.308655	6.298665	4154	2588	4635	1612	679	455	polyphenol oxidase, putative, expressed
LOC_Os10g34770	-7.00509973	0.03515054	0.430447	2.374104	0.145424	0	0	0	10	53	3	0	0	0	RIPER4 - Ripening-related family protein precursor, putative, expressed
LOC_Os11g18194	-1.48993455	0.035420353	9.241489	3.760178	6.803017	2.003362	2.048276	3.379893	859	358	546	197	179	292	cycloartenol synthase, putative, expressed
LOC_Os06g39780	-2.410191367	0.035573708	25.10108	17.613989	11.181532	3.851327	1.186758	5.625285	1971	1417	759	319	88	411	cytochrome P450, putative, expressed
LOC_Os12g43430	-2.438675701	0.036741252	39.311157	24.317383	17.115116	1.719143	9.540696	4.794389	1654	1048	623	77	377	188	thaumatin, putative, expressed
LOC_Os03g24990	-4.651444916	0.037791001	0.155164	0.103403	0.068062	0	0	0	6	4	3	0	0	0	ulp1 protease family, C-terminal catalytic domain containing protein
LOC_Os10g38189	-1.507265762	0.03848462	4.753245	6.907159	6.254493	2.125723	3.215692	1.44051	144	214	164	68	92	41	glutathione S-transferase, putative, expressed
LOC_Os05g31210	-1.766842407	0.03848462	0.835158	0.749085	0.412284	0.276112	0.136972	0.205739	52	48	22	18	8	12	retrotransposon protein, putative, unclassified, expressed
LOC_Os06g18010	-1.208016581	0.03848462	194.297165	218.951431	190.921005	87.88179	128.790619	64.796112	33904	39130	28785	16155	21092	10502	UDP-glucoronosyl and UDP-glucosyl transferase domain containing protein, expressed
LOC_Os10g37660	-2.078053735	0.039790696	5.648726	7.037845	4.966212	2.286875	0.636369	1.474958	747	953	568	319	79	182	trehalase precursor, putative, expressed
LOC_Os04g01874	-3.210343064	0.039830878	0.980763	0.958844	0.748089	0.201659	0	0.077721	42	42	28	9	0	4	protein kinase, putative, expressed
LOC_Os07g47680	-2.358743067	0.039922451	1.460789	0.867409	2.146381	0.418851	0.060464	0.336453	29	18	37	9	2	7	transposon protein, putative, Pong sub-class, expressed
LOC_Os01g04570	-1.467866856	0.040473467	4.443532	3.402902	1.892831	1.318551	0.953767	1.438716	367	288	135	115	74	111	Ser/Thr protein kinase, putative, expressed
LOC_Os12g36910	-1.028618602	0.041669582	33.251915	26.950022	20.193035	15.997816	14.105616	11.495335	3518	2922	1846	1789	1400	1130	calmodulin binding protein, putative, expressed
LOC_Os09g37070	-1.461429244	0.041839371	0.733433	0.739459	0.549599	0.268252	0.357853	0.148587	88	91	57	34	41	17	pentatricopeptide, putative, expressed
LOC_Os07g14740	-1.924184134	0.042516102	23.797338	30.162367	12.890168	3.116704	8.991911	7.177325	1127	1462	528	156	400	316	harpin-induced protein 1 domain containing protein, expressed
LOC_Os02g07540	-2.825545451	0.043435741	4.195863	6.883267	7.065614	1.125333	0.174805	1.439139	367	617	534	104	15	117	retrotransposon protein, putative, Ty3-gypsy subclass, expressed
LOC_Os08g12660	-5.8665852	0.043713651	0.264245	0.17102	1.204095	0	0	0	5	4	19	0	0	0	retrotransposon protein, putative, Ty3-gypsy subclass, expressed
LOC_Os06g11060	-2.164991392	0.043713651	0.699996	0.740906	0.968041	0.170776	0.264361	0.113825	11	12	14	3	4	2	expressed protein
LOC_Os08g40430	-2.36784103	0.04384169	4.24469	5.212277	3.147403	2.004053	0.571337	0.39706	679	940	479	282	93	64	mTERF domain containing protein, expressed
LOC_Os03g20210	-1.806239525	0.044761508	1.702165	0.666042	1.056231	0.383994	0.443627	0.187819	114	46	61	27	28	12	aspartic proteinase nepenthesin precursor, putative, expressed
LOC_Os09g10620	-3.079216638	0.04480996	2.282149	2.56706	0.425276	0.284523	0.058228	0.270715	91	105	15	12	3	11	seed maturation protein LEA 4, putative, expressed
LOC_Os12g34890	-1.097666894	0.044867963	235.283905	309.856995	316.792908	145.636047	177.251404	111.384453	9886	13334	11501	6447	6990	4347	acyl carrier protein, putative, expressed
LOC_Os01g34030	-4.379750975	0.045863557	0.412866	0.137377	0.527339	0	0.054891	0	23	8	26	0	3	0	retrotransposon protein, putative, unclassified, expressed
LOC_Os12g41060	-1.35376357	0.046808569	8.26676	5.168615	5.037404	3.184799	2.992897	1.655739	566	363	298	230	174	106	AP2 domain containing protein, expressed
LOC_Os09g19280	-1.005939326	0.046808569	3.200091	1.961442	1.723086	1.206517	1.315225	1.093757	391	246	182	156	151	124	retrotransposon protein, putative, unclassified, expressed
LOC_Os01g04280	-1.108380093	0.046836927	55.10207	51.418999	31.444809	25.854551	20.869072	21.137571	3447	3295	1700	1704	1226	1229	calmodulin binding protein, putative, expressed
LOC_Os03g08900	-1.48581722	0.047002282	3.43961	1.937461	2.750027	1.432629	0.69745	0.871408	228	132	157	100	44	54	MATE efflux family protein, putative, expressed
LOC_Os03g45480	-4.684853463	0.047885623	0.044312	0.090992	0.063975	0	0	0	3	6	4	0	0	0	expressed protein
LOC_Os08g42910	-1.064280196	0.048295802	7.615768	8.051064	5.713181	4.115468	2.761396	4.016694	680	736	441	387	232	333	peptidase, M24 family protein, putative, expressed
LOC_Os03g52400	-1.523447049	0.049190122	28.652615	30.155903	14.65239	8.191146	6.666812	12.554442	1669	1799	738	503	365	680	ribosomal protein L7/L12 C-terminal domain containing protein, expressed
LOC_Os01g68460	-7.292182134	0.049557955	0.336009	3.341493	0.139484	0	0	0	7	70	3	0	0	0	DC1, putative, expressed
LOC_Os11g35450	-4.281448822	0.04979452	0.596851	0.192823	0.126478	0.0391	0	0.005328	100	33	19	7	0	1	leucine-rich repeat receptor protein kinase EXS precursor, putative, expressed
